# Supplementary material for: Contrasting Metabolism in Perenniating Structures of Upland and Lowland Switchgrass Plants Late in the Growing Season
Source: PLoS One. 2014 Aug 18;9(8):e105138. doi: 10.1371/journal.pone.0105138 (PMC4136849; doi:10.1371/journal.pone.0105138)
Supplement: File S2 — Excel file with list of differentially expressed genes (DEGs). (XLSX) [file pone.0105138.s002.xlsx]

## Sheet: DEG List
Differentially Expressed Genes, Increased Expression in cv Summer					Differentially Expressed Genes, Increased Expression in cv Kanlow
GeneID	log FC	Best Arabidopsis Match	Arabidopsis Description		GeneID	log FC	Best Arabidopsis Match	Arabidopsis Description
	(Kanlow/Summer)					(Kanlow/Summer)
Pavirv00068373m	-13.6432	0	0		Pavirv00070413m	12.8703	0	0
Pavirv00017401m	-12.9795	AT4G18100.1	Ribosomal protein L32e		Pavirv00030809m	12.54	0	0
Pavirv00063576m	-12.701	0	0		Pavirv00054087m	12.3222	0	0
Pavirv00000818m	-12.4897	0	0		Pavirv00067556m	12.0839	0	0
Pavirv00053286m	-12.3753	0	0		Pavirv00042000m	12.0682	0	0
Pavirv00016390m	-12.1652	AT5G57200.1	ENTH/ANTH/VHS superfamily protein		Pavirv00020080m	12.0015	AT2G14920.1	sulfotransferase 4A
Pavirv00045560m	-11.9956	0	0		Pavirv00052763m	11.9907	0	0
Pavirv00013277m	-11.9634	AT1G79460.1	Terpenoid cyclases/Protein prenyltransferases superfamily protein		Pavirv00038613m	11.9202	0	0
Pavirv00053380m	-11.9337	AT5G42820.1	Zinc finger C-x8-C-x5-C-x3-H type family protein		Pavirv00028123m	11.6838	AT1G34420.1	leucine-rich repeat transmembrane protein kinase family protein
Pavirv00021488m	-11.7296	AT4G29170.1	Mnd1 family protein		Pavirv00040694m	11.3463	AT2G03200.1	Eukaryotic aspartyl protease family protein
Pavirv00054262m	-11.455	AT5G19000.1	BTB-POZ and MATH domain 1		Pavirv00032455m	11.2815	0	0
Pavirv00053287m	-11.4288	0	0		Pavirv00060899m	11.2492	AT4G19090.1	Protein of unknown function (DUF594)
Pavirv00025064m	-11.2323	AT1G32100.1	pinoresinol reductase 1		Pavirv00029088m	11.2134	AT1G53350.1	Disease resistance protein (CC-NBS-LRR class) family
Pavirv00010518m	-11.2047	0	0		Pavirv00042901m	11.1854	AT3G46730.1	NB-ARC domain-containing disease resistance protein
Pavirv00066181m	-11.0636	AT4G27000.1	RNA-binding (RRM/RBD/RNP motifs) family protein		Pavirv00031616m	11.1465	0	0
Pavirv00045724m	-10.9944	0	0		Pavirv00030201m	11.1438	AT4G21410.1	cysteine-rich RLK (RECEPTOR-like protein kinase) 29
Pavirv00045406m	-10.9529	0	0		Pavirv00051783m	11.0344	0	0
Pavirv00039798m	-10.7818	AT5G46740.1	ubiquitin-specific protease 21		Pavirv00030200m	10.9723	AT5G42500.1	Disease resistance-responsive (dirigent-like protein) family protein
Pavirv00048472m	-10.7114	AT4G32810.1	carotenoid cleavage dioxygenase 8		Pavirv00043131m	10.9655	AT5G51380.1	RNI-like superfamily protein
Pavirv00001461m	-10.5219	0	0		Pavirv00058940m	10.9447	0	0
Pavirv00045139m	-10.5029	AT3G23880.1	F-box and associated interaction domains-containing protein		Pavirv00044411m	10.8927	AT4G05320.2	polyubiquitin 10
Pavirv00064250m	-10.489	0	0		Pavirv00030250m	10.8858	0	0
Pavirv00056461m	-10.4646	AT5G56670.1	Ribosomal protein S30 family protein		Pavirv00047434m	10.8798	0	0
Pavirv00025655m	-10.4151	0	0		Pavirv00031662m	10.8712	AT5G61060.2	histone deacetylase 5
Pavirv00012385m	-10.4123	0	0		Pavirv00047159m	10.8326	AT5G15220.1	Ribosomal protein L27 family protein
Pavirv00031408m	-10.3878	0	0		Pavirv00002854m	10.6687	AT5G54140.1	IAA-leucine-resistant (ILR1)-like 3
Pavirv00060241m	-10.3627	AT4G16800.1	ATP-dependent caseinolytic (Clp) protease/crotonase family protein		Pavirv00026245m	10.6123	0	0
Pavirv00043015m	-10.3395	AT2G05642.1	Nucleic acid-binding, OB-fold-like protein		Pavirv00028497m	10.6043	0	0
Pavirv00058464m	-10.3201	0	0		Pavirv00069148m	10.5973	0	0
Pavirv00053422m	-10.3016	AT1G69550.1	disease resistance protein (TIR-NBS-LRR class)		Pavirv00067477m	10.5519	0	0
Pavirv00023277m	-10.2938	0	0		Pavirv00013380m	10.545	AT3G47570.1	Leucine-rich repeat protein kinase family protein
Pavirv00055223m	-10.2295	AT3G46330.1	Leucine-rich repeat protein kinase family protein		Pavirv00012479m	10.544	0	0
Pavirv00050564m	-10.1655	0	0		Pavirv00068935m	10.4314	AT2G34770.1	fatty acid hydroxylase 1
Pavirv00041237m	-10.1445	AT3G47800.1	Galactose mutarotase-like superfamily protein		Pavirv00061138m	10.4056	AT3G49030.1	FBD, F-box and Leucine Rich Repeat domains containing protein
Pavirv00066462m	-10.1224	AT4G13660.1	pinoresinol reductase 2		Pavirv00041277m	10.3859	0	0
Pavirv00012172m	-10.0985	AT1G68530.2	3-ketoacyl-CoA synthase 6		Pavirv00070332m	10.3374	AT1G56130.1	Leucine-rich repeat transmembrane protein kinase
Pavirv00017763m	-10.0537	0	0		Pavirv00052097m	10.329	0	0
Pavirv00037576m	-10.0509	AT1G79460.1	Terpenoid cyclases/Protein prenyltransferases superfamily protein		Pavirv00032411m	10.3182	0	0
Pavirv00062033m	-9.96867	0	0		Pavirv00050537m	10.277	0	0
Pavirv00047876m	-9.96698	0	0		Pavirv00002979m	10.2769	0	0
Pavirv00053662m	-9.9142	AT4G27620.1	0		Pavirv00055644m	10.2056	AT1G14310.1	Haloacid dehalogenase-like hydrolase (HAD) superfamily protein
Pavirv00037574m	-9.90988	0	0		Pavirv00007625m	10.1084	AT1G27330.1	Ribosome associated membrane protein RAMP4
Pavirv00007390m	-9.90759	AT4G17570.2	GATA transcription factor 26		Pavirv00011073m	10.1003	0	0
Pavirv00004183m	-9.871	AT3G16520.3	UDP-glucosyl transferase 88A1		Pavirv00059554m	10.0772	AT1G18270.3	ketose-bisphosphate aldolase class-II family protein
Pavirv00018924m	-9.83716	AT1G18490.1	Protein of unknown function (DUF1637)		Pavirv00002659m	10.0544	0	0
Pavirv00020201m	-9.81541	AT5G61450.1	P-loop containing nucleoside triphosphate hydrolases superfamily protein		Pavirv00001552m	10.0287	0	0
Pavirv00000018m	-9.80898	0	0		Pavirv00017959m	10.0261	AT1G12740.1	cytochrome P450, family 87, subfamily A, polypeptide 2
Pavirv00004077m	-9.79694	AT5G65890.1	ACT domain repeat 1		Pavirv00006554m	10.0106	0	0
Pavirv00011485m	-9.76886	AT5G23430.1	Transducin/WD40 repeat-like superfamily protein		Pavirv00066750m	9.98281	0	0
Pavirv00017578m	-9.75708	0	0		Pavirv00043429m	9.93324	0	0
Pavirv00011389m	-9.74143	AT5G17680.1	disease resistance protein (TIR-NBS-LRR class), putative		Pavirv00010394m	9.88517	AT4G24190.1	Chaperone protein htpG family protein
Pavirv00001360m	-9.72352	0	0		Pavirv00057230m	9.87868	0	0
Pavirv00070465m	-9.65979	AT5G23430.1	Transducin/WD40 repeat-like superfamily protein		Pavirv00052030m	9.87514	0	0
Pavirv00037575m	-9.63847	AT1G79460.1	Terpenoid cyclases/Protein prenyltransferases superfamily protein		Pavirv00065352m	9.84547	AT4G00420.2	Double-stranded RNA-binding domain (DsRBD)-containing protein
Pavirv00044429m	-9.63016	AT2G36290.1	alpha/beta-Hydrolases superfamily protein		Pavirv00030601m	9.81388	0	0
Pavirv00010109m	-9.56683	0	0		Pavirv00001760m	9.80779	0	0
Pavirv00053288m	-9.54706	0	0		Pavirv00034636m	9.79723	AT3G50930.1	cytochrome BC1 synthesis
Pavirv00065468m	-9.51856	AT2G25625.1	0		Pavirv00025755m	9.78471	0	0
Pavirv00064745m	-9.46072	AT3G10140.1	RECA homolog 3		Pavirv00058670m	9.78116	0	0
Pavirv00003689m	-9.42727	0	0		Pavirv00041026m	9.74496	0	0
Pavirv00017391m	-9.41739	AT3G63210.1	Protein of unknown function (DUF581)		Pavirv00048032m	9.7137	0	0
Pavirv00048815m	-9.41018	0	0		Pavirv00028949m	9.7123	0	0
Pavirv00016674m	-9.40334	AT2G22560.1	Kinase interacting (KIP1-like) family protein		Pavirv00068389m	9.7057	0	0
Pavirv00035879m	-9.40024	0	0		Pavirv00023362m	9.70463	0	0
Pavirv00023245m	-9.39959	0	0		Pavirv00057134m	9.70172	0	0
Pavirv00024090m	-9.33135	0	0		Pavirv00050074m	9.69719	0	0
Pavirv00051373m	-9.3312	AT1G19130.1	0		Pavirv00052804m	9.68891	AT3G46730.1	NB-ARC domain-containing disease resistance protein
Pavirv00036981m	-9.28642	AT2G33210.1	heat shock protein 60-2		Pavirv00028548m	9.67959	0	0
Pavirv00045191m	-9.28316	AT5G03740.1	histone deacetylase 2C		Pavirv00016045m	9.67798	AT3G46730.1	NB-ARC domain-containing disease resistance protein
Pavirv00037850m	-9.2489	AT2G32060.1	Ribosomal protein L7Ae/L30e/S12e/Gadd45 family protein		Pavirv00068032m	9.67744	AT2G25070.1	Protein phosphatase 2C family protein
Pavirv00064136m	-9.20779	AT5G19000.1	BTB-POZ and MATH domain 1		Pavirv00046784m	9.66585	0	0
Pavirv00065475m	-9.19103	0	0		Pavirv00000708m	9.64318	AT1G78660.2	gamma-glutamyl hydrolase 1
Pavirv00028272m	-9.17968	0	0		Pavirv00034438m	9.64251	0	0
Pavirv00018453m	-9.10015	AT4G02780.1	Terpenoid cyclases/Protein prenyltransferases superfamily protein		Pavirv00067192m	9.63368	0	0
Pavirv00033683m	-9.07831	0	0		Pavirv00068267m	9.62012	AT3G14470.1	NB-ARC domain-containing disease resistance protein
Pavirv00047857m	-9.03184	AT1G78750.1	F-box/RNI-like superfamily protein		Pavirv00016691m	9.61973	0	0
Pavirv00023914m	-9.02811	AT3G13920.1	eukaryotic translation initiation factor 4A1		Pavirv00037425m	9.58026	0	0
Pavirv00032405m	-9.00627	AT3G47570.1	Leucine-rich repeat protein kinase family protein		Pavirv00055401m	9.57826	0	0
Pavirv00064756m	-8.99263	AT3G62940.2	Cysteine proteinases superfamily protein		Pavirv00049883m	9.57573	0	0
Pavirv00002757m	-8.98983	0	0		Pavirv00016077m	9.56576	0	0
Pavirv00024346m	-8.97181	AT5G07990.1	Cytochrome P450 superfamily protein		Pavirv00065549m	9.56447	0	0
Pavirv00051486m	-8.9631	AT4G32810.1	carotenoid cleavage dioxygenase 8		Pavirv00010795m	9.52961	AT5G44070.1	phytochelatin synthase 1 (PCS1)
Pavirv00006488m	-8.95236	AT3G06190.1	BTB-POZ and MATH domain 2		Pavirv00061687m	9.52951	0	0
Pavirv00020400m	-8.95183	AT3G25220.1	FK506-binding protein 15 kD-1		Pavirv00056081m	9.52153	0	0
Pavirv00021762m	-8.88617	0	0		Pavirv00068399m	9.50938	0	0
Pavirv00011535m	-8.88225	0	0		Pavirv00037955m	9.48455	0	0
Pavirv00028902m	-8.88026	0	0		Pavirv00027239m	9.47656	0	0
Pavirv00002599m	-8.84674	AT3G28345.1	ABC transporter family protein		Pavirv00050262m	9.47087	AT3G14490.1	Terpenoid cyclases/Protein prenyltransferases superfamily protein
Pavirv00069458m	-8.83537	AT4G29170.1	Mnd1 family protein		Pavirv00009593m	9.47086	AT5G37600.1	glutamine synthase clone R1
Pavirv00053092m	-8.81936	0	0		Pavirv00027530m	9.46836	0	0
Pavirv00026089m	-8.80865	AT1G52690.1	Late embryogenesis abundant protein (LEA) family protein		Pavirv00056062m	9.45236	AT3G02100.1	UDP-Glycosyltransferase superfamily protein
Pavirv00002857m	-8.75208	AT3G28345.1	ABC transporter family protein		Pavirv00018440m	9.41565	AT3G12500.1	basic chitinase
Pavirv00028637m	-8.74216	0	0		Pavirv00019467m	9.40357	0	0
Pavirv00034253m	-8.70526	0	0		Pavirv00043644m	9.38237	AT5G06900.1	cytochrome P450, family 93, subfamily D, polypeptide 1
Pavirv00028306m	-8.70016	AT3G47570.1	Leucine-rich repeat protein kinase family protein		Pavirv00061128m	9.36021	AT1G77350.1	0
Pavirv00058459m	-8.68992	AT2G05970.1	F-box family protein with a domain of unknown function (DUF295)		Pavirv00035431m	9.35974	AT5G45540.1	Protein of unknown function (DUF594)
Pavirv00014088m	-8.68932	0	0		Pavirv00024855m	9.35805	0	0
Pavirv00067540m	-8.67907	0	0		Pavirv00033513m	9.35436	0	0
Pavirv00005499m	-8.6743	AT5G39410.1	Saccharopine dehydrogenase		Pavirv00048523m	9.35093	AT1G49640.1	alpha/beta-Hydrolases superfamily protein
Pavirv00050313m	-8.67282	AT5G23960.1	terpene synthase 21		Pavirv00027827m	9.33757	AT5G62090.1	SEUSS-like 2
Pavirv00021361m	-8.66346	0	0		Pavirv00025192m	9.33078	AT4G21410.1	cysteine-rich RLK (RECEPTOR-like protein kinase) 29
Pavirv00007300m	-8.63282	0	0		Pavirv00035191m	9.33074	AT1G69550.1	disease resistance protein (TIR-NBS-LRR class)
Pavirv00011646m	-8.60937	AT2G33793.1	0		Pavirv00035357m	9.32815	AT5G23960.1	terpene synthase 21
Pavirv00052270m	-8.59261	0	0		Pavirv00038829m	9.32114	AT3G14470.1	NB-ARC domain-containing disease resistance protein
Pavirv00056354m	-8.56224	AT4G02780.1	Terpenoid cyclases/Protein prenyltransferases superfamily protein		Pavirv00047624m	9.30986	0	0
Pavirv00070248m	-8.54922	AT1G78010.1	tRNA modification GTPase, putative		Pavirv00022727m	9.29051	0	0
Pavirv00045850m	-8.47866	0	0		Pavirv00049049m	9.27484	AT4G16380.1	Heavy metal transport/detoxification superfamily protein
Pavirv00048898m	-8.47565	0	0		Pavirv00046369m	9.2676	0	0
Pavirv00030840m	-8.47157	0	0		Pavirv00002303m	9.2634	AT3G26330.1	cytochrome P450, family 71, subfamily B, polypeptide 37
Pavirv00003200m	-8.46149	AT2G28840.1	XB3 ortholog 1 in Arabidopsis thaliana		Pavirv00069461m	9.26332	AT5G06570.1	alpha/beta-Hydrolases superfamily protein
Pavirv00064331m	-8.45154	AT1G48830.1	Ribosomal protein S7e family protein		Pavirv00013842m	9.24286	0	0
Pavirv00016239m	-8.44103	AT5G17250.1	Alkaline-phosphatase-like family protein		Pavirv00055376m	9.21803	0	0
Pavirv00062872m	-8.42987	0	0		Pavirv00029341m	9.21155	AT2G45530.1	RING/U-box superfamily protein
Pavirv00066758m	-8.4267	AT5G43710.1	Glycosyl hydrolase family 47 protein		Pavirv00044140m	9.16552	0	0
Pavirv00013317m	-8.41474	0	0		Pavirv00064516m	9.16407	AT1G47420.1	succinate dehydrogenase 5
Pavirv00035571m	-8.39518	0	0		Pavirv00020147m	9.16403	AT1G77760.1	nitrate reductase 1
Pavirv00070856m	-8.3796	0	0		Pavirv00056926m	9.15781	AT5G07610.1	F-box family protein
Pavirv00024771m	-8.35027	AT3G07040.1	NB-ARC domain-containing disease resistance protein		Pavirv00032956m	9.13979	0	0
Pavirv00058365m	-8.34132	AT5G19000.1	BTB-POZ and MATH domain 1		Pavirv00066563m	9.13257	0	0
Pavirv00046103m	-8.33099	AT2G22560.1	Kinase interacting (KIP1-like) family protein		Pavirv00061700m	9.1288	0	0
Pavirv00054803m	-8.32623	AT1G20830.1	multiple chloroplast division site 1		Pavirv00015802m	9.12861	AT1G77690.1	like AUX1 3
Pavirv00020338m	-8.31672	AT5G41220.1	glutathione S-transferase THETA 3		Pavirv00022344m	9.12849	AT3G25230.1	rotamase FKBP 1
Pavirv00002082m	-8.29271	0	0		Pavirv00014218m	9.12445	0	0
Pavirv00060727m	-8.28334	AT1G01710.1	Acyl-CoA thioesterase family protein		Pavirv00015515m	9.11221	0	0
Pavirv00030269m	-8.21441	0	0		Pavirv00055017m	9.09867	AT5G45530.1	Protein of unknown function (DUF594)
Pavirv00011654m	-8.1322	AT1G08490.1	chloroplastic NIFS-like cysteine desulfurase		Pavirv00018139m	9.09344	AT5G62090.1	SEUSS-like 2
Pavirv00026234m	-8.13011	AT4G20770.1	Pentatricopeptide repeat (PPR) superfamily protein		Pavirv00030666m	9.06438	AT4G29990.1	Leucine-rich repeat transmembrane protein kinase protein
Pavirv00041850m	-8.09484	AT2G24960.1	0		Pavirv00060623m	9.05775	0	0
Pavirv00051402m	-8.08922	AT5G05340.1	Peroxidase superfamily protein		Pavirv00042753m	9.04276	AT2G24960.2	0
Pavirv00000955m	-8.07832	0	0		Pavirv00026708m	9.03409	AT2G19380.1	RNA recognition motif (RRM)-containing protein
Pavirv00024334m	-8.04779	0	0		Pavirv00041162m	9.029	AT2G20520.1	FASCICLIN-like arabinogalactan 6
Pavirv00051005m	-8.04574	0	0		Pavirv00028187m	9.01639	AT3G14470.1	NB-ARC domain-containing disease resistance protein
Pavirv00009762m	-8.01748	AT4G25225.1	0		Pavirv00060721m	9.0137	0	0
Pavirv00056493m	-7.92652	AT2G24180.1	cytochrome p450 71b6		Pavirv00043061m	9.0038	0	0
Pavirv00025922m	-7.85757	AT2G39570.1	ACT domain-containing protein		Pavirv00049709m	8.97885	AT3G54700.1	phosphate transporter 1;7
Pavirv00047782m	-7.85042	0	0		Pavirv00065157m	8.96676	AT1G56720.1	Protein kinase superfamily protein
Pavirv00026697m	-7.78408	AT3G14470.1	NB-ARC domain-containing disease resistance protein		Pavirv00054669m	8.9612	AT4G20110.2	VACUOLAR SORTING RECEPTOR 7
Pavirv00069198m	-7.74528	0	0		Pavirv00056462m	8.93966	0	0
Pavirv00025975m	-7.72714	0	0		Pavirv00004641m	8.93381	AT5G10840.1	Endomembrane protein 70 protein family
Pavirv00036566m	-7.72013	AT5G22660.1	FBD, F-box, Skp2-like and Leucine Rich Repeat domains containing protein		Pavirv00063614m	8.92998	0	0
Pavirv00033405m	-7.66729	0	0		Pavirv00044829m	8.92837	AT4G26090.1	NB-ARC domain-containing disease resistance protein
Pavirv00052143m	-7.65711	0	0		Pavirv00039541m	8.9204	0	0
Pavirv00004681m	-7.63837	AT3G06350.1	dehydroquinate dehydratase, putative / shikimate dehydrogenase, putative		Pavirv00042456m	8.91928	0	0
Pavirv00020578m	-7.63798	AT1G19530.1	0		Pavirv00022243m	8.91665	AT3G50930.1	cytochrome BC1 synthesis
Pavirv00028597m	-7.63678	AT5G23430.1	Transducin/WD40 repeat-like superfamily protein		Pavirv00065896m	8.91451	AT4G08390.1	stromal ascorbate peroxidase
Pavirv00055466m	-7.59709	AT3G14460.1	LRR and NB-ARC domains-containing disease resistance protein		Pavirv00039500m	8.91365	0	0
Pavirv00041900m	-7.58024	AT3G62920.1	0		Pavirv00063840m	8.90634	0	0
Pavirv00041974m	-7.57877	AT2G39050.1	hydroxyproline-rich glycoprotein family protein		Pavirv00023406m	8.90124	AT4G23180.1	cysteine-rich RLK (RECEPTOR-like protein kinase) 10
Pavirv00021653m	-7.52601	0	0		Pavirv00031375m	8.8838	AT2G27110.1	FAR1-related sequence 3
Pavirv00014017m	-7.52594	AT3G31430.1	0		Pavirv00006715m	8.88208	AT5G47530.1	Auxin-responsive family protein
Pavirv00016809m	-7.51425	AT1G07985.1	Expressed protein		Pavirv00008898m	8.87824	AT5G23960.2	terpene synthase 21
Pavirv00046274m	-7.46676	AT5G25100.2	Endomembrane protein 70 protein family		Pavirv00066590m	8.8763	0	0
Pavirv00053088m	-7.46178	AT5G03740.1	histone deacetylase 2C		Pavirv00045081m	8.86026	AT1G12090.1	extensin-like protein
Pavirv00044781m	-7.45698	0	0		Pavirv00038699m	8.84326	AT1G03290.1	0
Pavirv00020978m	-7.4462	0	0		Pavirv00046479m	8.82652	AT5G02700.1	F-box/RNI-like superfamily protein
Pavirv00064432m	-7.42869	0	0		Pavirv00038837m	8.82378	0	0
Pavirv00016034m	-7.41948	AT1G48120.1	hydrolases;protein serine/threonine phosphatases		Pavirv00064400m	8.80277	0	0
Pavirv00050041m	-7.40909	AT3G57610.1	adenylosuccinate synthase		Pavirv00011032m	8.7673	0	0
Pavirv00046003m	-7.38543	0	0		Pavirv00052336m	8.75544	AT5G45530.1	Protein of unknown function (DUF594)
Pavirv00026501m	-7.37509	AT4G02780.1	Terpenoid cyclases/Protein prenyltransferases superfamily protein		Pavirv00070809m	8.74685	AT5G25930.1	Protein kinase family protein with leucine-rich repeat domain
Pavirv00068059m	-7.36009	AT4G16800.1	ATP-dependent caseinolytic (Clp) protease/crotonase family protein		Pavirv00031393m	8.73016	0	0
Pavirv00001826m	-7.33685	AT4G02780.1	Terpenoid cyclases/Protein prenyltransferases superfamily protein		Pavirv00057465m	8.71326	0	0
Pavirv00020626m	-7.3367	AT2G23240.1	Plant EC metallothionein-like protein, family 15		Pavirv00068745m	8.70323	AT1G02730.1	cellulose synthase-like D5
Pavirv00033729m	-7.3172	AT2G47870.1	Thioredoxin superfamily protein		Pavirv00049986m	8.69757	0	0
Pavirv00017779m	-7.1495	AT3G46530.1	NB-ARC domain-containing disease resistance protein		Pavirv00039619m	8.67966	AT1G79130.1	SAUR-like auxin-responsive protein family
Pavirv00034410m	-7.107	0	0		Pavirv00039189m	8.67792	AT2G32600.1	hydroxyproline-rich glycoprotein family protein
Pavirv00003443m	-7.10297	AT1G79460.1	Terpenoid cyclases/Protein prenyltransferases superfamily protein		Pavirv00051354m	8.65925	0	0
Pavirv00057377m	-7.06689	0	0		Pavirv00009468m	8.65369	AT5G52200.1	phosphoprotein phosphatase inhibitors
Pavirv00051405m	-7.03394	0	0		Pavirv00000507m	8.65151	0	0
Pavirv00013718m	-7.02595	0	0		Pavirv00024341m	8.64845	AT3G14470.1	NB-ARC domain-containing disease resistance protein
Pavirv00054656m	-7.01702	AT1G28330.1	dormancy-associated protein-like 1		Pavirv00064681m	8.63361	AT3G24660.1	transmembrane kinase-like 1
Pavirv00021617m	-7.00637	0	0		Pavirv00043147m	8.62779	AT2G02480.1	AAA-type ATPase family protein
Pavirv00057983m	-6.91587	AT3G02065.1	P-loop containing nucleoside triphosphate hydrolases superfamily protein		Pavirv00002988m	8.6234	AT4G16740.2	terpene synthase 03
Pavirv00019431m	-6.91574	AT2G20390.1	0		Pavirv00013973m	8.61699	0	0
Pavirv00005275m	-6.89341	AT5G24040.1	Protein of unknown function (DUF295)		Pavirv00046568m	8.61539	AT5G01660.1	0
Pavirv00010328m	-6.88371	AT4G38810.2	Calcium-binding EF-hand family protein		Pavirv00010108m	8.61375	0	0
Pavirv00049821m	-6.8246	AT2G17710.1	0		Pavirv00049599m	8.5992	0	0
Pavirv00006880m	-6.78904	0	0		Pavirv00049124m	8.59472	0	0
Pavirv00058989m	-6.78209	AT3G14460.1	LRR and NB-ARC domains-containing disease resistance protein		Pavirv00029087m	8.58477	AT4G05200.1	cysteine-rich RLK (RECEPTOR-like protein kinase) 25
Pavirv00028121m	-6.77037	AT3G22970.1	Protein of unknown function (DUF506)		Pavirv00008032m	8.56366	0	0
Pavirv00035775m	-6.76034	AT3G47570.1	Leucine-rich repeat protein kinase family protein		Pavirv00027387m	8.55368	AT5G15320.1	0
Pavirv00059849m	-6.73395	AT4G38180.1	FAR1-related sequence 5		Pavirv00018065m	8.5533	AT2G16880.1	Pentatricopeptide repeat (PPR) superfamily protein
Pavirv00049382m	-6.72892	0	0		Pavirv00070832m	8.54327	AT5G61060.1	histone deacetylase 5
Pavirv00059276m	-6.70783	0	0		Pavirv00037762m	8.53898	0	0
Pavirv00019006m	-6.70551	AT2G37770.2	NAD(P)-linked oxidoreductase superfamily protein		Pavirv00009087m	8.52861	0	0
Pavirv00033771m	-6.67067	AT5G02500.1	heat shock cognate protein 70-1		Pavirv00061632m	8.51972	0	0
Pavirv00001459m	-6.66183	AT4G38810.2	Calcium-binding EF-hand family protein		Pavirv00060732m	8.51859	AT5G55580.1	Mitochondrial transcription termination factor family protein
Pavirv00036321m	-6.66145	0	0		Pavirv00068103m	8.51851	AT3G16460.1	Mannose-binding lectin superfamily protein
Pavirv00043807m	-6.6357	AT4G22670.1	HSP70-interacting protein 1		Pavirv00016891m	8.51818	0	0
Pavirv00006738m	-6.61709	AT3G17940.1	Galactose mutarotase-like superfamily protein		Pavirv00035963m	8.51089	AT1G72710.1	casein kinase 1-like protein 2
Pavirv00016251m	-6.58117	AT1G10360.1	glutathione S-transferase TAU 18		Pavirv00023222m	8.50836	AT3G26100.2	Regulator of chromosome condensation (RCC1) family protein
Pavirv00021764m	-6.51011	0	0		Pavirv00051927m	8.50058	0	0
Pavirv00032668m	-6.49305	0	0		Pavirv00014583m	8.50049	0	0
Pavirv00057000m	-6.49205	0	0		Pavirv00003863m	8.49858	0	0
Pavirv00016339m	-6.47675	0	0		Pavirv00065106m	8.49386	AT1G47056.1	VIER F-box proteine 1
Pavirv00038843m	-6.47359	AT2G38905.1	Low temperature and salt responsive protein family		Pavirv00035061m	8.47465	0	0
Pavirv00060662m	-6.47147	AT1G06560.1	NOL1/NOP2/sun family protein		Pavirv00028432m	8.47281	AT3G18080.1	B-S glucosidase 44
Pavirv00000252m	-6.43112	AT3G57260.1	beta-1,3-glucanase 2		Pavirv00029023m	8.46744	AT2G35630.1	ARM repeat superfamily protein
Pavirv00052646m	-6.42183	AT3G06240.1	F-box family protein		Pavirv00035063m	8.46607	AT5G23960.1	terpene synthase 21
Pavirv00057044m	-6.394	AT1G32900.1	UDP-Glycosyltransferase superfamily protein		Pavirv00023606m	8.45967	0	0
Pavirv00064041m	-6.35398	0	0		Pavirv00059744m	8.45074	AT3G57990.1	0
Pavirv00040580m	-6.29543	AT4G13180.1	NAD(P)-binding Rossmann-fold superfamily protein		Pavirv00055106m	8.44832	AT3G45620.1	Transducin/WD40 repeat-like superfamily protein
Pavirv00056352m	-6.27894	0	0		Pavirv00041615m	8.44723	0	0
Pavirv00040434m	-6.27365	AT3G26300.1	cytochrome P450, family 71, subfamily B, polypeptide 34		Pavirv00040582m	8.44477	AT5G66005.3	Expressed protein
Pavirv00058480m	-6.26788	0	0		Pavirv00028076m	8.41466	0	0
Pavirv00036906m	-6.24075	0	0		Pavirv00037922m	8.41384	AT5G02560.1	histone H2A 12
Pavirv00002038m	-6.20148	0	0		Pavirv00051822m	8.41265	AT1G12740.2	cytochrome P450, family 87, subfamily A, polypeptide 2
Pavirv00067189m	-6.17741	0	0		Pavirv00008614m	8.40745	0	0
Pavirv00015457m	-6.16622	AT2G29530.1	Tim10/DDP family zinc finger protein		Pavirv00070024m	8.40582	AT3G08800.1	ARM repeat superfamily protein
Pavirv00036801m	-6.16546	AT4G15530.5	pyruvate orthophosphate dikinase		Pavirv00055394m	8.39948	AT2G41890.1	curculin-like (mannose-binding) lectin family protein / PAN domain-containing protein
Pavirv00007578m	-6.11202	AT4G02780.1	Terpenoid cyclases/Protein prenyltransferases superfamily protein		Pavirv00041366m	8.36211	0	0
Pavirv00060840m	-6.05229	0	0		Pavirv00034283m	8.35791	0	0
Pavirv00021439m	-6.00844	AT5G55150.1	Protein of unknown function (DUF295)		Pavirv00012333m	8.35746	AT4G35160.1	O-methyltransferase family protein
Pavirv00048790m	-5.97565	AT1G72300.1	Leucine-rich receptor-like protein kinase family protein		Pavirv00058366m	8.35331	AT5G20400.1	2-oxoglutarate (2OG) and Fe(II)-dependent oxygenase superfamily protein
Pavirv00059803m	-5.96831	AT3G46730.1	NB-ARC domain-containing disease resistance protein		Pavirv00039460m	8.34113	AT2G36810.1	ARM repeat superfamily protein
Pavirv00061124m	-5.96715	0	0		Pavirv00016709m	8.33905	AT4G13870.2	Werner syndrome-like exonuclease
Pavirv00009511m	-5.966	AT3G22490.1	Seed maturation protein		Pavirv00000441m	8.33678	0	0
Pavirv00031940m	-5.9602	AT3G23570.1	alpha/beta-Hydrolases superfamily protein		Pavirv00004469m	8.33614	AT1G09750.1	Eukaryotic aspartyl protease family protein
Pavirv00032310m	-5.93211	0	0		Pavirv00029193m	8.33186	AT1G58170.1	Disease resistance-responsive (dirigent-like protein) family protein
Pavirv00037573m	-5.92532	AT5G36110.1	cytochrome P450, family 716, subfamily A, polypeptide 1		Pavirv00001342m	8.3278	AT5G04440.1	Protein of unknown function (DUF1997)
Pavirv00000769m	-5.92047	AT5G43580.1	Serine protease inhibitor, potato inhibitor I-type family protein		Pavirv00005881m	8.30712	AT4G09160.1	SEC14 cytosolic factor family protein / phosphoglyceride transfer family protein
Pavirv00002597m	-5.90903	AT3G19540.1	Protein of unknown function (DUF620)		Pavirv00047790m	8.28355	AT4G31550.1	WRKY DNA-binding protein 11
Pavirv00057881m	-5.89108	AT2G43810.1	Small nuclear ribonucleoprotein family protein		Pavirv00040725m	8.27591	0	0
Pavirv00000488m	-5.88927	0	0		Pavirv00067818m	8.26275	0	0
Pavirv00019958m	-5.88237	AT4G02780.1	Terpenoid cyclases/Protein prenyltransferases superfamily protein		Pavirv00003313m	8.25486	AT4G33050.4	calmodulin-binding family protein
Pavirv00027007m	-5.85835	AT3G19540.1	Protein of unknown function (DUF620)		Pavirv00057997m	8.24832	AT5G39710.1	Tetratricopeptide repeat (TPR)-like superfamily protein
Pavirv00070513m	-5.81474	AT3G16520.3	UDP-glucosyl transferase 88A1		Pavirv00070552m	8.24648	0	0
Pavirv00056725m	-5.80423	AT4G02780.1	Terpenoid cyclases/Protein prenyltransferases superfamily protein		Pavirv00065123m	8.23473	AT5G10530.1	Concanavalin A-like lectin protein kinase family protein
Pavirv00004516m	-5.80193	0	0		Pavirv00003132m	8.23373	0	0
Pavirv00017561m	-5.78097	AT1G10370.1	Glutathione S-transferase family protein		Pavirv00051729m	8.23005	AT5G48570.1	FKBP-type peptidyl-prolyl cis-trans isomerase family protein
Pavirv00034578m	-5.77727	0	0		Pavirv00067475m	8.22635	0	0
Pavirv00027497m	-5.77284	AT5G06170.1	sucrose-proton symporter 9		Pavirv00033474m	8.21763	0	0
Pavirv00055300m	-5.76516	AT5G08390.1	Transducin/WD40 repeat-like superfamily protein		Pavirv00045912m	8.20053	0	0
Pavirv00054537m	-5.7355	0	0		Pavirv00063938m	8.20034	0	0
Pavirv00051851m	-5.73208	0	0		Pavirv00035772m	8.19329	AT5G10770.1	Eukaryotic aspartyl protease family protein
Pavirv00060153m	-5.72677	AT1G72300.1	Leucine-rich receptor-like protein kinase family protein		Pavirv00040760m	8.18965	AT5G39850.1	Ribosomal protein S4
Pavirv00008860m	-5.72028	AT1G10590.3	Nucleic acid-binding, OB-fold-like protein		Pavirv00038338m	8.17367	0	0
Pavirv00041838m	-5.71529	AT3G07990.1	serine carboxypeptidase-like 27		Pavirv00004079m	8.1638	0	0
Pavirv00015856m	-5.7007	AT3G14470.1	NB-ARC domain-containing disease resistance protein		Pavirv00057423m	8.1607	AT4G33070.1	Thiamine pyrophosphate dependent pyruvate decarboxylase family protein
Pavirv00012763m	-5.69172	AT2G44480.1	beta glucosidase 17		Pavirv00011144m	8.14465	AT3G14470.1	NB-ARC domain-containing disease resistance protein
Pavirv00037765m	-5.68973	AT2G43940.1	S-adenosyl-L-methionine-dependent methyltransferases superfamily protein		Pavirv00055258m	8.13082	0	0
Pavirv00046134m	-5.68813	AT2G47870.1	Thioredoxin superfamily protein		Pavirv00046778m	8.12222	AT1G11300.1	protein serine/threonine kinases;protein kinases;ATP binding;sugar binding;kinases;carbohydrate binding
Pavirv00014021m	-5.67524	AT1G61720.1	NAD(P)-binding Rossmann-fold superfamily protein		Pavirv00022039m	8.12006	AT2G04230.1	FBD, F-box and Leucine Rich Repeat domains containing protein
Pavirv00014354m	-5.67181	AT2G25740.1	ATP-dependent protease La (LON) domain protein		Pavirv00022728m	8.11977	AT2G05642.1	Nucleic acid-binding, OB-fold-like protein
Pavirv00012684m	-5.63408	AT3G18830.1	polyol/monosaccharide transporter 5		Pavirv00056178m	8.11875	0	0
Pavirv00014442m	-5.59818	AT1G60640.1	0		Pavirv00041891m	8.09515	AT2G25070.1	Protein phosphatase 2C family protein
Pavirv00051675m	-5.59651	AT1G70850.1	MLP-like protein 34		Pavirv00008392m	8.08703	AT5G45910.1	GDSL-like Lipase/Acylhydrolase superfamily protein
Pavirv00020109m	-5.59132	AT3G15620.1	DNA photolyase family protein		Pavirv00030350m	8.07236	AT3G45600.1	tetraspanin3
Pavirv00001907m	-5.58898	0	0		Pavirv00054044m	8.06939	0	0
Pavirv00061507m	-5.56352	AT3G17540.1	F-box and associated interaction domains-containing protein		Pavirv00006202m	8.05543	AT2G47610.1	Ribosomal protein L7Ae/L30e/S12e/Gadd45 family protein
Pavirv00012113m	-5.56094	AT5G36110.1	cytochrome P450, family 716, subfamily A, polypeptide 1		Pavirv00044748m	8.05355	0	0
Pavirv00048442m	-5.49276	0	0		Pavirv00004191m	8.04803	AT1G24510.1	TCP-1/cpn60 chaperonin family protein
Pavirv00067614m	-5.49119	AT5G06760.1	Late Embryogenesis Abundant 4-5		Pavirv00050476m	8.03842	0	0
Pavirv00063319m	-5.48923	AT3G13780.1	SMAD/FHA domain-containing protein		Pavirv00050430m	8.02795	0	0
Pavirv00042838m	-5.48898	0	0		Pavirv00020312m	8.0252	AT1G59780.1	NB-ARC domain-containing disease resistance protein
Pavirv00059379m	-5.47806	AT3G10950.1	Zinc-binding ribosomal protein family protein		Pavirv00049233m	8.02092	0	0
Pavirv00017883m	-5.44452	0	0		Pavirv00030478m	8.01913	0	0
Pavirv00036903m	-5.4335	AT2G21820.1	0		Pavirv00051520m	8.01249	0	0
Pavirv00024499m	-5.42481	AT3G09270.1	glutathione S-transferase TAU 8		Pavirv00068250m	8.00988	AT1G27040.1	Major facilitator superfamily protein
Pavirv00002683m	-5.4159	AT2G21820.1	0		Pavirv00068107m	8.00776	0	0
Pavirv00066454m	-5.39024	AT3G48180.1	0		Pavirv00029092m	7.99041	AT3G16210.1	F-box family protein
Pavirv00067735m	-5.34986	AT5G07990.1	Cytochrome P450 superfamily protein		Pavirv00016540m	7.98351	0	0
Pavirv00036021m	-5.3329	0	0		Pavirv00066857m	7.97056	AT5G47920.1	0
Pavirv00031908m	-5.32898	AT5G05340.1	Peroxidase superfamily protein		Pavirv00066595m	7.96807	0	0
Pavirv00042704m	-5.32312	AT3G46610.1	Pentatricopeptide repeat (PPR-like) superfamily protein		Pavirv00057066m	7.96543	AT1G05010.1	ethylene-forming enzyme
Pavirv00060779m	-5.31168	0	0		Pavirv00034754m	7.95912	0	0
Pavirv00021611m	-5.30718	0	0		Pavirv00059768m	7.95798	AT1G67590.1	Remorin family protein
Pavirv00037544m	-5.29915	AT1G78780.2	pathogenesis-related family protein		Pavirv00040775m	7.95537	AT1G51540.1	Galactose oxidase/kelch repeat superfamily protein
Pavirv00008737m	-5.28962	AT5G18980.1	ARM repeat superfamily protein		Pavirv00054287m	7.94989	0	0
Pavirv00028731m	-5.28772	AT2G23390.1	0		Pavirv00013094m	7.9437	AT3G14470.1	NB-ARC domain-containing disease resistance protein
Pavirv00017686m	-5.2584	AT3G01930.2	Major facilitator superfamily protein		Pavirv00065611m	7.93998	AT1G15910.1	XH/XS domain-containing protein
Pavirv00007384m	-5.23671	AT2G39050.1	hydroxyproline-rich glycoprotein family protein		Pavirv00004309m	7.93517	AT5G27660.1	Trypsin family protein with PDZ domain
Pavirv00014108m	-5.23042	AT4G37550.3	Acetamidase/Formamidase family protein		Pavirv00020447m	7.93436	AT1G79740.1	hAT transposon superfamily
Pavirv00052184m	-5.20414	AT2G26560.1	phospholipase A 2A		Pavirv00038950m	7.90372	AT5G47280.1	ADR1-like 3
Pavirv00057591m	-5.19312	0	0		Pavirv00020571m	7.88597	0	0
Pavirv00011764m	-5.19229	0	0		Pavirv00005160m	7.85811	AT3G07040.1	NB-ARC domain-containing disease resistance protein
Pavirv00068416m	-5.15756	AT3G60910.1	S-adenosyl-L-methionine-dependent methyltransferases superfamily protein		Pavirv00053999m	7.85336	0	0
Pavirv00008539m	-5.15574	AT2G25170.1	chromatin remodeling factor CHD3 (PICKLE)		Pavirv00042948m	7.84983	AT1G10630.1	ADP-ribosylation factor A1F
Pavirv00019402m	-5.15433	AT3G03050.1	cellulose synthase-like D3		Pavirv00019861m	7.84545	0	0
Pavirv00018077m	-5.14984	AT4G19080.1	Protein of unknown function (DUF594)		Pavirv00050017m	7.84061	AT5G45470.1	Protein of unknown function (DUF594)
Pavirv00034152m	-5.14041	AT1G48200.1	0		Pavirv00039517m	7.83943	AT3G45070.1	P-loop containing nucleoside triphosphate hydrolases superfamily protein
Pavirv00019878m	-5.08942	AT1G53350.1	Disease resistance protein (CC-NBS-LRR class) family		Pavirv00010657m	7.80155	0	0
Pavirv00022589m	-5.08913	AT1G54870.1	NAD(P)-binding Rossmann-fold superfamily protein		Pavirv00055440m	7.79828	0	0
Pavirv00019621m	-5.07661	AT3G42770.1	F-box/RNI-like/FBD-like domains-containing protein		Pavirv00054015m	7.78572	0	0
Pavirv00003560m	-5.04467	0	0		Pavirv00029336m	7.7835	AT5G17050.1	UDP-glucosyl transferase 78D2
Pavirv00068095m	-5.03239	0	0		Pavirv00044611m	7.78224	AT3G07070.1	Protein kinase superfamily protein
Pavirv00060242m	-5.02778	AT3G07040.1	NB-ARC domain-containing disease resistance protein		Pavirv00058337m	7.78049	AT3G47570.1	Leucine-rich repeat protein kinase family protein
Pavirv00054901m	-5.02719	AT1G15510.1	Tetratricopeptide repeat (TPR)-like superfamily protein		Pavirv00056947m	7.7566	AT2G32680.1	receptor like protein 23
Pavirv00016240m	-5.02708	AT4G14990.1	Topoisomerase II-associated protein PAT1		Pavirv00003850m	7.74991	AT1G30690.1	Sec14p-like phosphatidylinositol transfer family protein
Pavirv00064084m	-5.0191	0	0		Pavirv00021382m	7.74968	0	0
Pavirv00008950m	-5.00896	0	0		Pavirv00000406m	7.73924	0	0
Pavirv00043857m	-5.00572	AT3G55646.1	0		Pavirv00055781m	7.7364	AT5G41840.1	F-box/RNI-like superfamily protein
Pavirv00052486m	-4.98021	AT4G11650.1	osmotin 34		Pavirv00010491m	7.73297	AT2G39760.1	BTB/POZ/MATH-domains containing protein
Pavirv00045624m	-4.97052	0	0		Pavirv00047589m	7.72925	AT3G07040.1	NB-ARC domain-containing disease resistance protein
Pavirv00034139m	-4.96352	AT1G10370.1	Glutathione S-transferase family protein		Pavirv00014513m	7.70397	AT1G26660.1	Prefoldin chaperone subunit family protein
Pavirv00007806m	-4.94727	AT1G08320.1	bZIP transcription factor family protein		Pavirv00032886m	7.70324	AT2G01480.1	O-fucosyltransferase family protein
Pavirv00033523m	-4.9415	0	0		Pavirv00007281m	7.69427	0	0
Pavirv00025769m	-4.94068	0	0		Pavirv00052196m	7.69039	0	0
Pavirv00005135m	-4.93903	AT4G00560.1	NAD(P)-binding Rossmann-fold superfamily protein		Pavirv00032255m	7.68738	AT3G54560.1	histone H2A 11
Pavirv00037630m	-4.93497	AT5G59610.1	Chaperone DnaJ-domain superfamily protein		Pavirv00070326m	7.6843	AT3G42170.1	BED zinc finger ;hAT family dimerisation domain
Pavirv00004801m	-4.93386	AT1G63350.1	Disease resistance protein (CC-NBS-LRR class) family		Pavirv00050914m	7.6719	AT1G59780.1	NB-ARC domain-containing disease resistance protein
Pavirv00003096m	-4.92084	0	0		Pavirv00009893m	7.669	0	0
Pavirv00018751m	-4.91923	0	0		Pavirv00035435m	7.64422	AT3G25270.1	Ribonuclease H-like superfamily protein
Pavirv00024975m	-4.89117	AT4G28530.1	NAC domain containing protein 74		Pavirv00051153m	7.62817	AT2G15690.1	Tetratricopeptide repeat (TPR)-like superfamily protein
Pavirv00050948m	-4.88276	AT2G39130.1	Transmembrane amino acid transporter family protein		Pavirv00031373m	7.62063	0	0
Pavirv00001747m	-4.87669	0	0		Pavirv00002604m	7.61939	AT5G24800.1	basic leucine zipper 9
Pavirv00033262m	-4.87014	AT5G18980.1	ARM repeat superfamily protein		Pavirv00002445m	7.61769	0	0
Pavirv00014537m	-4.85473	AT5G63980.1	Inositol monophosphatase family protein		Pavirv00004141m	7.59037	AT4G32190.1	Myosin heavy chain-related protein
Pavirv00011556m	-4.79893	0	0		Pavirv00062715m	7.57363	AT1G53570.2	mitogen-activated protein kinase kinase kinase 3
Pavirv00009052m	-4.79196	AT4G17570.3	GATA transcription factor 26		Pavirv00061447m	7.56291	AT5G25250.1	SPFH/Band 7/PHB domain-containing membrane-associated protein family
Pavirv00010807m	-4.79129	0	0		Pavirv00042568m	7.55076	0	0
Pavirv00022921m	-4.78843	AT5G57850.1	D-aminoacid aminotransferase-like PLP-dependent enzymes superfamily protein		Pavirv00067030m	7.53815	AT4G11800.1	Calcineurin-like metallo-phosphoesterase superfamily protein
Pavirv00021753m	-4.78624	AT3G18830.1	polyol/monosaccharide transporter 5		Pavirv00044480m	7.53223	0	0
Pavirv00041319m	-4.78128	AT4G23180.1	cysteine-rich RLK (RECEPTOR-like protein kinase) 10		Pavirv00058550m	7.52853	0	0
Pavirv00055026m	-4.77964	0	0		Pavirv00044268m	7.49765	AT3G14470.1	NB-ARC domain-containing disease resistance protein
Pavirv00004841m	-4.77709	0	0		Pavirv00010667m	7.48648	0	0
Pavirv00038424m	-4.77608	AT1G79460.1	Terpenoid cyclases/Protein prenyltransferases superfamily protein		Pavirv00055102m	7.48075	0	0
Pavirv00067005m	-4.77537	AT5G41800.1	Transmembrane amino acid transporter family protein		Pavirv00014217m	7.47885	0	0
Pavirv00065299m	-4.7576	AT1G16130.1	wall associated kinase-like 2		Pavirv00022304m	7.46011	AT1G05010.1	ethylene-forming enzyme
Pavirv00023208m	-4.75142	0	0		Pavirv00040285m	7.44168	AT1G25260.1	Ribosomal protein L10 family protein
Pavirv00047826m	-4.74057	0	0		Pavirv00042908m	7.43166	AT4G31550.1	WRKY DNA-binding protein 11
Pavirv00060189m	-4.73766	AT4G10465.1	Heavy metal transport/detoxification superfamily protein		Pavirv00062309m	7.43116	AT4G16770.1	2-oxoglutarate (2OG) and Fe(II)-dependent oxygenase superfamily protein
Pavirv00000290m	-4.73487	AT1G61330.1	FBD, F-box and Leucine Rich Repeat domains containing protein		Pavirv00015969m	7.43027	0	0
Pavirv00035177m	-4.72682	AT1G74180.1	receptor like protein 14		Pavirv00061696m	7.4294	AT4G21410.1	cysteine-rich RLK (RECEPTOR-like protein kinase) 29
Pavirv00016382m	-4.72202	AT3G14470.1	NB-ARC domain-containing disease resistance protein		Pavirv00044703m	7.4284	0	0
Pavirv00044816m	-4.71396	AT3G14280.1	0		Pavirv00041046m	7.42135	0	0
Pavirv00016155m	-4.71327	0	0		Pavirv00070456m	7.40972	0	0
Pavirv00066605m	-4.71286	AT5G49690.1	UDP-Glycosyltransferase superfamily protein		Pavirv00013284m	7.36313	AT3G61880.2	cytochrome p450 78a9
Pavirv00058182m	-4.70509	0	0		Pavirv00033389m	7.35929	0	0
Pavirv00019541m	-4.70162	AT5G24960.1	cytochrome P450, family 71, subfamily A, polypeptide 14		Pavirv00039051m	7.34734	0	0
Pavirv00003357m	-4.68742	AT1G70840.1	MLP-like protein 31		Pavirv00036428m	7.34339	AT1G22440.1	Zinc-binding alcohol dehydrogenase family protein
Pavirv00013518m	-4.67398	AT2G47870.1	Thioredoxin superfamily protein		Pavirv00068734m	7.34203	0	0
Pavirv00057008m	-4.66519	0	0		Pavirv00000829m	7.33657	AT5G22580.1	Stress responsive A/B Barrel Domain
Pavirv00066657m	-4.66425	AT3G01420.1	Peroxidase superfamily protein		Pavirv00059342m	7.31891	AT3G13320.1	cation exchanger 2
Pavirv00067629m	-4.66156	AT1G63350.1	Disease resistance protein (CC-NBS-LRR class) family		Pavirv00066355m	7.30084	AT3G62160.1	HXXXD-type acyl-transferase family protein
Pavirv00034970m	-4.6398	0	0		Pavirv00029284m	7.27912	AT1G74180.1	receptor like protein 14
Pavirv00016815m	-4.63759	AT5G53970.1	Tyrosine transaminase family protein		Pavirv00058193m	7.26967	AT4G25420.1	2-oxoglutarate (2OG) and Fe(II)-dependent oxygenase superfamily protein
Pavirv00006579m	-4.6324	AT1G77330.1	2-oxoglutarate (2OG) and Fe(II)-dependent oxygenase superfamily protein		Pavirv00008533m	7.26809	0	0
Pavirv00032585m	-4.62833	AT5G47780.1	galacturonosyltransferase 4		Pavirv00069943m	7.26462	AT1G04110.1	Subtilase family protein
Pavirv00024884m	-4.62689	AT5G59845.1	Gibberellin-regulated family protein		Pavirv00057996m	7.25756	0	0
Pavirv00070049m	-4.61519	AT1G29430.1	SAUR-like auxin-responsive protein family		Pavirv00049601m	7.25147	AT2G05642.1	Nucleic acid-binding, OB-fold-like protein
Pavirv00063236m	-4.61109	AT5G56030.1	heat shock protein 81-2		Pavirv00057658m	7.23008	0	0
Pavirv00039756m	-4.61091	AT3G14470.1	NB-ARC domain-containing disease resistance protein		Pavirv00067626m	7.20898	0	0
Pavirv00047893m	-4.58084	0	0		Pavirv00070752m	7.19566	AT5G65780.1	branched-chain amino acid aminotransferase 5 / branched-chain amino acid transaminase 5 (BCAT5)
Pavirv00058243m	-4.56901	AT4G17670.1	Protein of unknown function (DUF581)		Pavirv00041241m	7.18203	0	0
Pavirv00017534m	-4.56748	0	0		Pavirv00063910m	7.17782	0	0
Pavirv00019974m	-4.5614	AT1G57790.1	F-box family protein		Pavirv00026589m	7.17569	AT2G44480.1	beta glucosidase 17
Pavirv00025682m	-4.55756	0	0		Pavirv00045186m	7.16992	AT5G15750.1	Alpha-L RNA-binding motif/Ribosomal protein S4 family protein
Pavirv00007828m	-4.55307	0	0		Pavirv00065035m	7.14682	0	0
Pavirv00003341m	-4.55051	AT4G01070.1	UDP-Glycosyltransferase superfamily protein		Pavirv00001590m	7.13999	AT4G35160.1	O-methyltransferase family protein
Pavirv00023238m	-4.53631	0	0		Pavirv00034265m	7.12866	AT3G26300.1	cytochrome P450, family 71, subfamily B, polypeptide 34
Pavirv00061778m	-4.52967	AT4G21105.1	cytochrome-c oxidases;electron carriers		Pavirv00031988m	7.11753	AT1G21350.1	Thioredoxin superfamily protein
Pavirv00067431m	-4.52729	AT3G46710.1	NB-ARC domain-containing disease resistance protein		Pavirv00011763m	7.07953	AT4G17170.1	RAB GTPase homolog B1C
Pavirv00014626m	-4.52402	AT1G28220.1	purine permease 3		Pavirv00024697m	7.07949	0	0
Pavirv00001645m	-4.51893	AT3G43790.1	zinc induced facilitator-like 2		Pavirv00007745m	7.0663	AT3G47570.1	Leucine-rich repeat protein kinase family protein
Pavirv00018279m	-4.50477	0	0		Pavirv00002873m	7.0433	AT3G23820.1	UDP-D-glucuronate 4-epimerase 6
Pavirv00018774m	-4.50442	0	0		Pavirv00047709m	7.03698	AT2G46950.1	cytochrome P450, family 709, subfamily B, polypeptide 2
Pavirv00061905m	-4.4968	AT3G04710.3	ankyrin repeat family protein		Pavirv00017805m	7.00101	AT5G27660.1	Trypsin family protein with PDZ domain
Pavirv00025183m	-4.49333	AT2G43750.1	O-acetylserine (thiol) lyase B		Pavirv00058704m	6.95809	0	0
Pavirv00051899m	-4.48877	0	0		Pavirv00007359m	6.95011	AT1G60170.1	pre-mRNA processing ribonucleoprotein binding region-containing protein
Pavirv00004986m	-4.48838	AT3G62160.1	HXXXD-type acyl-transferase family protein		Pavirv00031347m	6.94786	AT4G13615.1	Uncharacterised protein family SERF
Pavirv00053093m	-4.48076	0	0		Pavirv00045519m	6.94203	AT1G15910.1	XH/XS domain-containing protein
Pavirv00067465m	-4.47825	AT1G66235.1	0		Pavirv00028464m	6.92921	0	0
Pavirv00037867m	-4.46412	0	0		Pavirv00007486m	6.90574	AT5G48930.1	hydroxycinnamoyl-CoA shikimate/quinate hydroxycinnamoyl transferase
Pavirv00021650m	-4.45847	AT5G06760.1	Late Embryogenesis Abundant 4-5		Pavirv00054107m	6.902	AT5G10530.1	Concanavalin A-like lectin protein kinase family protein
Pavirv00048227m	-4.45842	AT5G46850.2	0		Pavirv00059814m	6.89927	AT3G26320.1	cytochrome P450, family 71, subfamily B, polypeptide 36
Pavirv00034337m	-4.44841	0	0		Pavirv00010476m	6.89302	AT5G21105.3	Plant L-ascorbate oxidase
Pavirv00017430m	-4.44021	AT1G29430.1	SAUR-like auxin-responsive protein family		Pavirv00031757m	6.88645	0	0
Pavirv00016836m	-4.42203	AT3G58900.4	F-box/RNI-like superfamily protein		Pavirv00043108m	6.86378	0	0
Pavirv00025027m	-4.40969	AT3G16510.1	Calcium-dependent lipid-binding (CaLB domain) family protein		Pavirv00005769m	6.84561	AT1G66950.1	pleiotropic drug resistance 11
Pavirv00022330m	-4.40935	AT3G12480.1	nuclear factor Y, subunit C11		Pavirv00026104m	6.82779	0	0
Pavirv00052190m	-4.40933	AT1G22360.1	UDP-glucosyl transferase 85A2		Pavirv00043029m	6.82309	AT2G36750.1	UDP-glucosyl transferase 73C1
Pavirv00043945m	-4.4067	AT1G15910.1	XH/XS domain-containing protein		Pavirv00039551m	6.8002	AT5G61060.1	histone deacetylase 5
Pavirv00036278m	-4.40555	AT3G62550.1	Adenine nucleotide alpha hydrolases-like superfamily protein		Pavirv00033486m	6.78827	0	0
Pavirv00007407m	-4.40545	AT5G16940.1	carbon-sulfur lyases		Pavirv00054431m	6.76588	AT1G05010.1	ethylene-forming enzyme
Pavirv00013473m	-4.39993	AT5G59080.1	0		Pavirv00051480m	6.76341	AT1G31800.1	cytochrome P450, family 97, subfamily A, polypeptide 3
Pavirv00037015m	-4.39234	0	0		Pavirv00022408m	6.75673	0	0
Pavirv00045895m	-4.39136	AT2G26160.1	F-box family protein with a domain of unknown function (DUF295)		Pavirv00036639m	6.75269	AT3G07870.1	F-box and associated interaction domains-containing protein
Pavirv00008027m	-4.39076	AT5G53970.1	Tyrosine transaminase family protein		Pavirv00040132m	6.73187	AT1G04860.1	ubiquitin-specific protease 2
Pavirv00053538m	-4.38834	AT1G21230.1	wall associated kinase 5		Pavirv00038369m	6.73014	AT5G23960.1	terpene synthase 21
Pavirv00025986m	-4.38809	AT5G20400.1	2-oxoglutarate (2OG) and Fe(II)-dependent oxygenase superfamily protein		Pavirv00013203m	6.70265	0	0
Pavirv00067691m	-4.3723	AT2G37710.1	receptor lectin kinase		Pavirv00018977m	6.6731	AT3G48740.1	Nodulin MtN3 family protein
Pavirv00002859m	-4.36782	AT4G15550.1	indole-3-acetate beta-D-glucosyltransferase		Pavirv00023142m	6.66986	AT1G22540.1	Major facilitator superfamily protein
Pavirv00013021m	-4.35316	AT4G10710.1	global transcription factor C		Pavirv00050128m	6.66722	AT3G16360.2	HPT phosphotransmitter 4
Pavirv00024498m	-4.3452	AT3G09270.1	glutathione S-transferase TAU 8		Pavirv00053580m	6.66284	AT3G19440.1	Pseudouridine synthase family protein
Pavirv00012903m	-4.3356	0	0		Pavirv00067476m	6.64891	0	0
Pavirv00033858m	-4.30798	AT5G59720.1	heat shock protein 18.2		Pavirv00066428m	6.6274	AT4G11290.1	Peroxidase superfamily protein
Pavirv00022122m	-4.30626	AT5G37480.1	0		Pavirv00053622m	6.61469	AT5G61000.1	Replication factor-A protein 1-related
Pavirv00035636m	-4.30011	AT4G33625.1	0		Pavirv00043579m	6.59478	AT2G40475.1	0
Pavirv00053414m	-4.2885	0	0		Pavirv00016084m	6.58776	AT1G09380.1	nodulin MtN21 /EamA-like transporter family protein
Pavirv00042344m	-4.2821	0	0		Pavirv00050748m	6.57854	AT2G39760.1	BTB/POZ/MATH-domains containing protein
Pavirv00018078m	-4.25614	0	0		Pavirv00063229m	6.55668	AT1G62200.1	Major facilitator superfamily protein
Pavirv00061741m	-4.25418	0	0		Pavirv00012558m	6.55221	AT1G08845.2	Ribosomal L18p/L5e family protein
Pavirv00011106m	-4.25259	0	0		Pavirv00024907m	6.53614	0	0
Pavirv00012594m	-4.23975	AT4G30170.1	Peroxidase family protein		Pavirv00008169m	6.53587	AT3G14470.1	NB-ARC domain-containing disease resistance protein
Pavirv00011961m	-4.2232	AT2G27710.1	60S acidic ribosomal protein family		Pavirv00040574m	6.529	0	0
Pavirv00015519m	-4.21762	AT5G07050.1	nodulin MtN21 /EamA-like transporter family protein		Pavirv00039480m	6.52676	AT2G44310.1	Calcium-binding EF-hand family protein
Pavirv00022611m	-4.21303	AT3G48210.1	0		Pavirv00004534m	6.51702	AT1G37130.1	nitrate reductase 2
Pavirv00023852m	-4.2035	0	0		Pavirv00018164m	6.50835	0	0
Pavirv00017173m	-4.20203	AT3G47570.1	Leucine-rich repeat protein kinase family protein		Pavirv00026102m	6.50587	0	0
Pavirv00010049m	-4.19852	AT3G25840.1	Protein kinase superfamily protein		Pavirv00019520m	6.46743	AT5G23960.1	terpene synthase 21
Pavirv00036410m	-4.18218	AT1G51760.1	peptidase M20/M25/M40 family protein		Pavirv00024845m	6.44725	AT4G33355.1	Bifunctional inhibitor/lipid-transfer protein/seed storage 2S albumin superfamily protein
Pavirv00052992m	-4.18137	AT3G14460.1	LRR and NB-ARC domains-containing disease resistance protein		Pavirv00056555m	6.44575	AT5G35753.1	Domain of unknown function (DUF3444)
Pavirv00027613m	-4.18015	AT4G02420.1	Concanavalin A-like lectin protein kinase family protein		Pavirv00030871m	6.44047	AT5G16010.1	3-oxo-5-alpha-steroid 4-dehydrogenase family protein
Pavirv00034971m	-4.17413	0	0		Pavirv00030157m	6.43675	AT3G62160.1	HXXXD-type acyl-transferase family protein
Pavirv00027882m	-4.17214	AT5G49480.1	Ca2+-binding protein 1		Pavirv00058123m	6.43128	0	0
Pavirv00010536m	-4.16192	AT1G03250.1	0		Pavirv00048494m	6.42638	0	0
Pavirv00067213m	-4.1615	0	0		Pavirv00003758m	6.42598	0	0
Pavirv00046505m	-4.15775	AT1G13570.1	F-box/RNI-like superfamily protein		Pavirv00058613m	6.41935	AT2G29540.1	RNApolymerase 14 kDa subunit
Pavirv00023212m	-4.15709	AT5G24090.1	chitinase A		Pavirv00015943m	6.41286	0	0
Pavirv00032685m	-4.14969	AT5G16730.1	Plant protein of unknown function (DUF827)		Pavirv00067418m	6.39867	AT1G07120.1	0
Pavirv00025377m	-4.14719	AT5G59910.1	Histone superfamily protein		Pavirv00000639m	6.39101	AT2G02480.1	AAA-type ATPase family protein
Pavirv00000009m	-4.14412	AT4G14180.1	putative recombination initiation defect 1		Pavirv00001152m	6.36144	0	0
Pavirv00031538m	-4.14182	AT4G30580.1	Phospholipid/glycerol acyltransferase family protein		Pavirv00052826m	6.36002	AT1G20160.1	Subtilisin-like serine endopeptidase family protein
Pavirv00018287m	-4.13863	AT1G17870.1	ethylene-dependent gravitropism-deficient and yellow-green-like 3		Pavirv00065712m	6.35721	0	0
Pavirv00049542m	-4.13544	AT5G42590.1	cytochrome P450, family 71, subfamily A, polypeptide 16		Pavirv00040514m	6.33234	AT3G60130.1	beta glucosidase 16
Pavirv00060239m	-4.13459	AT3G42170.1	BED zinc finger ;hAT family dimerisation domain		Pavirv00050671m	6.33054	AT5G62550.1	0
Pavirv00002153m	-4.12937	AT1G16350.1	Aldolase-type TIM barrel family protein		Pavirv00051399m	6.32638	AT5G05340.1	Peroxidase superfamily protein
Pavirv00046725m	-4.12512	AT3G62550.1	Adenine nucleotide alpha hydrolases-like superfamily protein		Pavirv00033487m	6.32458	0	0
Pavirv00058042m	-4.12232	AT5G40960.1	Protein of unknown function (DUF 3339)		Pavirv00013481m	6.32247	0	0
Pavirv00025061m	-4.10444	AT3G46070.1	C2H2-type zinc finger family protein		Pavirv00038720m	6.31713	0	0
Pavirv00068004m	-4.09945	AT3G50710.1	F-box/RNI-like/FBD-like domains-containing protein		Pavirv00016867m	6.28853	0	0
Pavirv00007746m	-4.09448	AT4G02390.1	poly(ADP-ribose) polymerase		Pavirv00003469m	6.27744	AT3G52500.1	Eukaryotic aspartyl protease family protein
Pavirv00025114m	-4.09268	0	0		Pavirv00018460m	6.27559	AT3G50150.1	Plant protein of unknown function (DUF247)
Pavirv00055932m	-4.09172	AT5G26920.1	Cam-binding protein 60-like G		Pavirv00060807m	6.26184	AT2G43850.1	Integrin-linked protein kinase family
Pavirv00035055m	-4.08228	AT1G77810.2	Galactosyltransferase family protein		Pavirv00006660m	6.25615	AT3G14460.1	LRR and NB-ARC domains-containing disease resistance protein
Pavirv00005019m	-4.07649	AT3G45980.1	Histone superfamily protein		Pavirv00064407m	6.24828	AT5G08630.1	DDT domain-containing protein
Pavirv00059189m	-4.07004	AT3G16500.1	phytochrome-associated protein 1		Pavirv00022905m	6.24527	AT5G07990.1	Cytochrome P450 superfamily protein
Pavirv00065104m	-4.06394	AT5G38960.1	RmlC-like cupins superfamily protein		Pavirv00059871m	6.24519	AT1G79360.1	organic cation/carnitine transporter 2
Pavirv00022796m	-4.05795	AT1G18100.1	PEBP (phosphatidylethanolamine-binding protein) family protein		Pavirv00031779m	6.2424	0	0
Pavirv00068681m	-4.05533	AT1G70850.1	MLP-like protein 34		Pavirv00002588m	6.22397	0	0
Pavirv00000049m	-4.05132	0	0		Pavirv00056547m	6.22167	AT2G30990.3	Protein of unknown function (DUF688)
Pavirv00068611m	-4.0462	AT1G60730.3	NAD(P)-linked oxidoreductase superfamily protein		Pavirv00015695m	6.20512	0	0
Pavirv00067081m	-4.04148	AT5G20600.1	0		Pavirv00038213m	6.20424	AT5G08640.1	flavonol synthase 1
Pavirv00034229m	-4.03148	0	0		Pavirv00038014m	6.1829	AT1G12110.1	nitrate transporter 1.1
Pavirv00040133m	-4.02985	AT4G21230.1	cysteine-rich RLK (RECEPTOR-like protein kinase) 27		Pavirv00010192m	6.17982	0	0
Pavirv00025460m	-4.01683	0	0		Pavirv00018886m	6.17971	0	0
Pavirv00040939m	-4.00374	AT4G18910.1	NOD26-like intrinsic protein 1;2		Pavirv00002533m	6.14829	0	0
Pavirv00053712m	-3.99667	AT5G45290.2	RING/U-box superfamily protein		Pavirv00055929m	6.14723	0	0
Pavirv00000597m	-3.98401	AT3G06910.1	UB-like protease 1A		Pavirv00005751m	6.14184	AT2G28315.1	Nucleotide/sugar transporter family protein
Pavirv00053438m	-3.97663	AT2G22260.1	oxidoreductase, 2OG-Fe(II) oxygenase family protein		Pavirv00049636m	6.14073	AT5G16060.1	Cytochrome c oxidase biogenesis protein Cmc1-like
Pavirv00051416m	-3.97409	AT2G37710.1	receptor lectin kinase		Pavirv00020612m	6.12797	AT4G30160.2	villin 4
Pavirv00037348m	-3.9728	AT5G64930.1	CPR5 protein, putative		Pavirv00034447m	6.10571	0	0
Pavirv00040163m	-3.96446	AT3G51550.1	Malectin/receptor-like protein kinase family protein		Pavirv00027310m	6.10083	AT4G21200.3	gibberellin 2-oxidase 8
Pavirv00069316m	-3.96416	AT1G60730.1	NAD(P)-linked oxidoreductase superfamily protein		Pavirv00024125m	6.09888	AT5G36110.1	cytochrome P450, family 716, subfamily A, polypeptide 1
Pavirv00021405m	-3.95645	AT3G61220.2	NAD(P)-binding Rossmann-fold superfamily protein		Pavirv00006802m	6.08895	AT1G65780.1	P-loop containing nucleoside triphosphate hydrolases superfamily protein
Pavirv00048710m	-3.95192	0	0		Pavirv00058797m	6.08686	0	0
Pavirv00002129m	-3.94946	AT3G03900.1	adenosine-5\'-phosphosulfate (APS) kinase 3		Pavirv00055357m	6.07137	0	0
Pavirv00019103m	-3.94811	AT1G54520.1	0		Pavirv00051458m	6.06031	AT3G46530.1	NB-ARC domain-containing disease resistance protein
Pavirv00003888m	-3.94744	AT1G70520.1	cysteine-rich RLK (RECEPTOR-like protein kinase) 2		Pavirv00057536m	6.05103	0	0
Pavirv00015692m	-3.94678	AT1G03650.1	Acyl-CoA N-acyltransferases (NAT) superfamily protein		Pavirv00060435m	6.0377	AT3G55120.1	Chalcone-flavanone isomerase family protein
Pavirv00036887m	-3.94641	AT5G59750.1	DHBP synthase RibB-like alpha/beta domain;GTP cyclohydrolase II		Pavirv00010383m	6.03657	AT5G52800.3	DNA primases
Pavirv00068310m	-3.93506	0	0		Pavirv00039356m	6.02959	0	0
Pavirv00029091m	-3.93001	AT4G33240.1	1-phosphatidylinositol-4-phosphate 5-kinases;zinc ion binding;1-phosphatidylinositol-3-phosphate 5-kinases		Pavirv00059502m	6.01347	0	0
Pavirv00030830m	-3.92976	AT3G10020.1	0		Pavirv00048240m	6.00974	0	0
Pavirv00026227m	-3.92398	AT5G40690.1	0		Pavirv00068311m	6.00951	AT3G19010.1	2-oxoglutarate (2OG) and Fe(II)-dependent oxygenase superfamily protein
Pavirv00026681m	-3.90038	0	0		Pavirv00016121m	5.98975	0	0
Pavirv00004670m	-3.89864	AT4G38650.1	Glycosyl hydrolase family 10 protein		Pavirv00033761m	5.9845	AT1G52820.1	2-oxoglutarate (2OG) and Fe(II)-dependent oxygenase superfamily protein
Pavirv00059371m	-3.89618	AT5G45310.1	0		Pavirv00063070m	5.98364	AT1G27480.1	alpha/beta-Hydrolases superfamily protein
Pavirv00063707m	-3.89276	AT1G02700.1	0		Pavirv00068351m	5.9816	AT4G16820.1	alpha/beta-Hydrolases superfamily protein
Pavirv00061060m	-3.88058	AT4G18700.1	CBL-interacting protein kinase 12		Pavirv00050340m	5.97466	0	0
Pavirv00004984m	-3.87861	0	0		Pavirv00069487m	5.97287	AT4G19410.1	Pectinacetylesterase family protein
Pavirv00064149m	-3.86676	AT5G49555.1	FAD/NAD(P)-binding oxidoreductase family protein		Pavirv00068043m	5.97261	AT4G25150.1	HAD superfamily, subfamily IIIB acid phosphatase
Pavirv00007014m	-3.85115	AT3G22880.1	DNA repair (Rad51) family protein		Pavirv00039477m	5.97134	AT2G45570.1	cytochrome P450, family 76, subfamily C, polypeptide 2
Pavirv00045896m	-3.85007	AT5G55050.1	GDSL-like Lipase/Acylhydrolase superfamily protein		Pavirv00036797m	5.95534	0	0
Pavirv00028069m	-3.84841	0	0		Pavirv00048593m	5.94269	AT5G19140.1	Aluminium induced protein with YGL and LRDR motifs
Pavirv00042116m	-3.83457	AT3G01420.1	Peroxidase superfamily protein		Pavirv00048904m	5.9398	AT3G14470.1	NB-ARC domain-containing disease resistance protein
Pavirv00052434m	-3.83283	AT2G45570.1	cytochrome P450, family 76, subfamily C, polypeptide 2		Pavirv00009426m	5.93542	0	0
Pavirv00001821m	-3.82929	AT3G07040.1	NB-ARC domain-containing disease resistance protein		Pavirv00008420m	5.92271	AT1G75090.1	DNA glycosylase superfamily protein
Pavirv00028425m	-3.81448	0	0		Pavirv00045697m	5.91655	AT1G47056.1	VIER F-box proteine 1
Pavirv00041210m	-3.80936	AT5G14680.1	Adenine nucleotide alpha hydrolases-like superfamily protein		Pavirv00005927m	5.90739	AT4G38730.1	Protein of unknown function (DUF803)
Pavirv00056105m	-3.80765	AT5G13750.1	zinc induced facilitator-like 1		Pavirv00006148m	5.90677	AT4G36180.1	Leucine-rich receptor-like protein kinase family protein
Pavirv00052198m	-3.80075	AT1G24510.1	TCP-1/cpn60 chaperonin family protein		Pavirv00064044m	5.88877	AT2G36780.1	UDP-Glycosyltransferase superfamily protein
Pavirv00000706m	-3.79572	AT5G53390.1	O-acyltransferase (WSD1-like) family protein		Pavirv00017572m	5.88868	AT5G49110.2	0
Pavirv00062359m	-3.79441	AT2G19930.1	RNA-dependent RNA polymerase family protein		Pavirv00013069m	5.88712	AT4G21200.1	gibberellin 2-oxidase 8
Pavirv00029449m	-3.79433	0	0		Pavirv00067527m	5.88259	AT4G10500.1	2-oxoglutarate (2OG) and Fe(II)-dependent oxygenase superfamily protein
Pavirv00000467m	-3.79378	0	0		Pavirv00066681m	5.87698	0	0
Pavirv00053813m	-3.78929	AT3G53310.1	AP2/B3-like transcriptional factor family protein		Pavirv00053197m	5.8589	0	0
Pavirv00019265m	-3.78928	AT2G37540.1	NAD(P)-binding Rossmann-fold superfamily protein		Pavirv00069462m	5.85695	AT5G44410.1	FAD-binding Berberine family protein
Pavirv00024803m	-3.78787	AT2G41430.1	dehydration-induced protein (ERD15)		Pavirv00044300m	5.85052	0	0
Pavirv00008355m	-3.78583	AT5G63310.1	nucleoside diphosphate kinase 2		Pavirv00024163m	5.84934	AT3G48770.1	DNA binding;ATP binding
Pavirv00052438m	-3.78301	AT4G14770.1	TESMIN/TSO1-like CXC 2		Pavirv00011495m	5.81344	AT3G18830.1	polyol/monosaccharide transporter 5
Pavirv00055049m	-3.77119	AT4G26000.1	RNA-binding KH domain-containing protein		Pavirv00058425m	5.81313	AT2G47640.2	Small nuclear ribonucleoprotein family protein
Pavirv00052474m	-3.76289	AT4G16260.1	Glycosyl hydrolase superfamily protein		Pavirv00066019m	5.79423	AT4G23210.2	cysteine-rich RLK (RECEPTOR-like protein kinase) 13
Pavirv00001530m	-3.76143	0	0		Pavirv00029915m	5.79164	0	0
Pavirv00043934m	-3.75978	0	0		Pavirv00032740m	5.78226	AT5G55050.1	GDSL-like Lipase/Acylhydrolase superfamily protein
Pavirv00058959m	-3.75532	AT1G52340.1	NAD(P)-binding Rossmann-fold superfamily protein		Pavirv00019719m	5.77927	0	0
Pavirv00020586m	-3.73517	AT4G33110.1	S-adenosyl-L-methionine-dependent methyltransferases superfamily protein		Pavirv00043549m	5.75814	0	0
Pavirv00058067m	-3.73268	AT3G26300.1	cytochrome P450, family 71, subfamily B, polypeptide 34		Pavirv00012806m	5.74788	AT5G01870.1	Bifunctional inhibitor/lipid-transfer protein/seed storage 2S albumin superfamily protein
Pavirv00037340m	-3.73186	AT3G07040.1	NB-ARC domain-containing disease resistance protein		Pavirv00058525m	5.74383	AT1G58410.1	Disease resistance protein (CC-NBS-LRR class) family
Pavirv00053786m	-3.72696	AT4G38540.1	FAD/NAD(P)-binding oxidoreductase family protein		Pavirv00003153m	5.74032	AT4G24960.3	HVA22 homologue D
Pavirv00012413m	-3.72288	AT3G11150.1	2-oxoglutarate (2OG) and Fe(II)-dependent oxygenase superfamily protein		Pavirv00028909m	5.72766	AT4G14280.1	ARM repeat superfamily protein
Pavirv00018464m	-3.71515	AT3G07350.1	Protein of unknown function (DUF506)		Pavirv00050010m	5.72227	0	0
Pavirv00065757m	-3.71167	0	0		Pavirv00033775m	5.71278	AT3G07940.1	Calcium-dependent ARF-type GTPase activating protein family
Pavirv00005240m	-3.70951	AT3G15040.1	Protein of unknown function, DUF584		Pavirv00050690m	5.71268	AT5G24540.1	beta glucosidase 31
Pavirv00052586m	-3.7068	AT1G13570.1	F-box/RNI-like superfamily protein		Pavirv00011200m	5.71224	AT5G65640.1	beta HLH protein 93
Pavirv00012662m	-3.69932	AT5G20600.1	0		Pavirv00032060m	5.70641	0	0
Pavirv00036192m	-3.69846	AT5G19760.1	Mitochondrial substrate carrier family protein		Pavirv00064225m	5.7031	AT1G65870.1	Disease resistance-responsive (dirigent-like protein) family protein
Pavirv00048261m	-3.69603	0	0		Pavirv00018995m	5.70196	AT2G01940.1	C2H2-like zinc finger protein
Pavirv00005780m	-3.69479	AT5G62620.1	Galactosyltransferase family protein		Pavirv00057379m	5.70167	AT5G09530.1	hydroxyproline-rich glycoprotein family protein
Pavirv00040304m	-3.69395	0	0		Pavirv00049206m	5.69134	AT3G12710.1	DNA glycosylase superfamily protein
Pavirv00023166m	-3.68783	0	0		Pavirv00068743m	5.68986	AT1G64980.1	Nucleotide-diphospho-sugar transferases superfamily protein
Pavirv00066179m	-3.68597	AT1G80180.1	0		Pavirv00048103m	5.68402	AT5G38220.1	alpha/beta-Hydrolases superfamily protein
Pavirv00066112m	-3.66706	AT5G59720.1	heat shock protein 18.2		Pavirv00036281m	5.67865	AT1G72210.1	basic helix-loop-helix (bHLH) DNA-binding superfamily protein
Pavirv00006713m	-3.66383	AT2G37210.1	lysine decarboxylase family protein		Pavirv00035649m	5.66936	AT5G65640.1	beta HLH protein 93
Pavirv00032292m	-3.65812	0	0		Pavirv00034098m	5.6511	AT2G32440.1	ent-kaurenoic acid hydroxylase 2
Pavirv00023300m	-3.65472	0	0		Pavirv00044592m	5.64715	AT3G30340.1	nodulin MtN21 /EamA-like transporter family protein
Pavirv00022557m	-3.64839	AT5G06730.1	Peroxidase superfamily protein		Pavirv00019030m	5.64481	AT5G05960.1	Bifunctional inhibitor/lipid-transfer protein/seed storage 2S albumin superfamily protein
Pavirv00039655m	-3.64341	AT2G43630.1	0		Pavirv00017593m	5.64225	AT1G14020.1	O-fucosyltransferase family protein
Pavirv00048019m	-3.63915	AT3G18830.1	polyol/monosaccharide transporter 5		Pavirv00020993m	5.64069	AT4G22300.1	carboxylesterases
Pavirv00007387m	-3.63803	AT4G07990.1	Chaperone DnaJ-domain superfamily protein		Pavirv00009470m	5.63978	AT5G22460.1	alpha/beta-Hydrolases superfamily protein
Pavirv00024280m	-3.63532	AT5G39940.1	FAD/NAD(P)-binding oxidoreductase family protein		Pavirv00000175m	5.63781	AT1G10360.1	glutathione S-transferase TAU 18
Pavirv00013556m	-3.63372	0	0		Pavirv00027738m	5.62928	0	0
Pavirv00061938m	-3.63268	AT2G44100.1	guanosine nucleotide diphosphate dissociation inhibitor 1		Pavirv00060988m	5.62869	AT3G14470.1	NB-ARC domain-containing disease resistance protein
Pavirv00058759m	-3.62651	0	0		Pavirv00000050m	5.62869	AT5G47920.1	0
Pavirv00017934m	-3.62289	0	0		Pavirv00062779m	5.62795	AT4G13420.1	high affinity K+ transporter 5
Pavirv00006962m	-3.61829	AT1G08620.1	Transcription factor jumonji (jmj) family protein / zinc finger (C5HC2 type) family protein		Pavirv00046074m	5.62739	AT2G16890.2	UDP-Glycosyltransferase superfamily protein
Pavirv00044204m	-3.60926	AT2G27550.1	centroradialis		Pavirv00020369m	5.62705	AT4G22680.1	myb domain protein 85
Pavirv00055348m	-3.60061	AT4G35770.1	Rhodanese/Cell cycle control phosphatase superfamily protein		Pavirv00038203m	5.60914	AT5G49690.1	UDP-Glycosyltransferase superfamily protein
Pavirv00066339m	-3.59885	AT5G23850.1	Arabidopsis thaliana protein of unknown function (DUF821)		Pavirv00044906m	5.60471	0	0
Pavirv00005706m	-3.59698	0	0		Pavirv00049116m	5.601	0	0
Pavirv00048216m	-3.59263	AT1G17180.1	glutathione S-transferase TAU 25		Pavirv00017848m	5.5938	AT1G49160.1	Protein kinase superfamily protein
Pavirv00041487m	-3.59127	AT3G52850.1	vacuolar sorting receptor homolog 1		Pavirv00046534m	5.59	AT4G21200.1	gibberellin 2-oxidase 8
Pavirv00040818m	-3.58471	AT3G56310.1	Melibiase family protein		Pavirv00001477m	5.58282	AT3G04880.1	DNA-damage-repair/toleration protein (DRT102)
Pavirv00063213m	-3.57744	0	0		Pavirv00058376m	5.5787	AT4G29520.1	0
Pavirv00011896m	-3.5754	AT1G69930.1	glutathione S-transferase TAU 11		Pavirv00040716m	5.57463	AT3G02610.1	Plant stearoyl-acyl-carrier-protein desaturase family protein
Pavirv00038702m	-3.5717	AT3G56710.1	sigma factor binding protein 1		Pavirv00020141m	5.57183	AT3G07040.1	NB-ARC domain-containing disease resistance protein
Pavirv00039164m	-3.57165	AT3G47780.1	ABC2 homolog 6		Pavirv00007424m	5.57116	AT1G52950.1	Nucleic acid-binding, OB-fold-like protein
Pavirv00021049m	-3.56311	AT1G78080.1	related to AP2 4		Pavirv00048224m	5.56794	AT3G49010.1	breast basic conserved 1
Pavirv00042331m	-3.56006	AT5G25120.1	ytochrome p450, family 71, subfamily B, polypeptide 11		Pavirv00007306m	5.566	0	0
Pavirv00061361m	-3.55654	AT1G32100.1	pinoresinol reductase 1		Pavirv00004726m	5.55897	0	0
Pavirv00002251m	-3.54864	AT3G45870.1	nodulin MtN21 /EamA-like transporter family protein		Pavirv00012528m	5.55358	AT4G36180.1	Leucine-rich receptor-like protein kinase family protein
Pavirv00053131m	-3.54499	0	0		Pavirv00001849m	5.55294	0	0
Pavirv00006873m	-3.53811	AT5G56960.1	basic helix-loop-helix (bHLH) DNA-binding family protein		Pavirv00040906m	5.54767	0	0
Pavirv00008978m	-3.53631	0	0		Pavirv00025719m	5.54014	AT5G24540.1	beta glucosidase 31
Pavirv00033402m	-3.53625	AT1G08845.2	Ribosomal L18p/L5e family protein		Pavirv00061960m	5.52395	AT3G08030.1	Protein of unknown function, DUF642
Pavirv00008861m	-3.53061	AT1G13080.1	cytochrome P450, family 71, subfamily B, polypeptide 2		Pavirv00054971m	5.52387	0	0
Pavirv00009444m	-3.53002	AT1G21230.1	wall associated kinase 5		Pavirv00035942m	5.51971	0	0
Pavirv00058023m	-3.5257	AT3G50930.1	cytochrome BC1 synthesis		Pavirv00044498m	5.51629	0	0
Pavirv00048851m	-3.52569	AT5G14710.1	0		Pavirv00049652m	5.51526	AT1G05260.1	Peroxidase superfamily protein
Pavirv00038193m	-3.52526	AT5G06270.1	0		Pavirv00019745m	5.50984	AT3G06880.1	Transducin/WD40 repeat-like superfamily protein
Pavirv00053755m	-3.51302	AT1G76690.1	12-oxophytodienoate reductase 2		Pavirv00034982m	5.49696	AT1G21680.1	DPP6 N-terminal domain-like protein
Pavirv00040573m	-3.50673	AT2G45450.1	protein binding		Pavirv00053891m	5.49528	0	0
Pavirv00001421m	-3.50402	AT2G32830.1	phosphate transporter 1;5		Pavirv00063171m	5.49131	AT4G35160.1	O-methyltransferase family protein
Pavirv00048950m	-3.50388	AT1G69800.1	Cystathionine beta-synthase (CBS) protein		Pavirv00005516m	5.48739	AT1G75280.1	NmrA-like negative transcriptional regulator family protein
Pavirv00012204m	-3.50355	0	0		Pavirv00014084m	5.47735	0	0
Pavirv00052588m	-3.50282	AT5G64700.1	nodulin MtN21 /EamA-like transporter family protein		Pavirv00008240m	5.47447	0	0
Pavirv00034865m	-3.50194	AT2G13360.1	alanine:glyoxylate aminotransferase		Pavirv00034414m	5.45972	AT1G48200.1	0
Pavirv00035975m	-3.50064	AT1G21270.1	wall-associated kinase 2		Pavirv00066944m	5.4529	AT1G24020.1	MLP-like protein 423
Pavirv00052631m	-3.49895	AT5G36110.1	cytochrome P450, family 716, subfamily A, polypeptide 1		Pavirv00019386m	5.45214	AT1G30690.1	Sec14p-like phosphatidylinositol transfer family protein
Pavirv00067838m	-3.49773	AT1G75390.1	basic leucine-zipper 44		Pavirv00022262m	5.45048	AT1G09450.1	Protein kinase superfamily protein
Pavirv00005569m	-3.49365	AT4G30610.1	alpha/beta-Hydrolases superfamily protein		Pavirv00012668m	5.44987	0	0
Pavirv00034663m	-3.49182	AT2G34340.1	Protein of unknown function, DUF584		Pavirv00035973m	5.44922	AT5G48485.1	Bifunctional inhibitor/lipid-transfer protein/seed storage 2S albumin superfamily protein
Pavirv00059275m	-3.48713	AT3G57650.1	lysophosphatidyl acyltransferase 2		Pavirv00007632m	5.43602	AT5G46800.1	Mitochondrial substrate carrier family protein
Pavirv00031800m	-3.48642	0	0		Pavirv00057995m	5.43444	AT5G19900.1	PRLI-interacting factor, putative
Pavirv00047107m	-3.48384	0	0		Pavirv00007661m	5.42501	AT3G46660.1	UDP-glucosyl transferase 76E12
Pavirv00052402m	-3.47991	AT1G32100.1	pinoresinol reductase 1		Pavirv00033539m	5.42431	AT4G18100.1	Ribosomal protein L32e
Pavirv00042536m	-3.47932	0	0		Pavirv00007878m	5.40936	0	0
Pavirv00022592m	-3.46287	AT2G40540.1	potassium transporter 2		Pavirv00026706m	5.40197	0	0
Pavirv00046331m	-3.46031	AT1G01260.1	basic helix-loop-helix (bHLH) DNA-binding superfamily protein		Pavirv00022632m	5.39708	AT3G43920.2	dicer-like 3
Pavirv00016784m	-3.45925	AT2G43610.1	Chitinase family protein		Pavirv00014477m	5.39628	AT5G38960.1	RmlC-like cupins superfamily protein
Pavirv00033569m	-3.45773	AT5G15860.1	prenylcysteine methylesterase		Pavirv00026014m	5.39592	AT3G03050.1	cellulose synthase-like D3
Pavirv00011576m	-3.45387	0	0		Pavirv00026651m	5.39508	0	0
Pavirv00011156m	-3.45287	AT2G01170.1	bidirectional amino acid transporter 1		Pavirv00059558m	5.39207	AT1G58520.1	lipases;hydrolases, acting on ester bonds
Pavirv00015577m	-3.45221	AT4G13930.1	serine hydroxymethyltransferase 4		Pavirv00070618m	5.39136	0	0
Pavirv00030515m	-3.45147	AT2G29110.1	glutamate receptor 2.8		Pavirv00013702m	5.37948	0	0
Pavirv00031909m	-3.45079	AT3G01930.2	Major facilitator superfamily protein		Pavirv00057586m	5.37822	0	0
Pavirv00012485m	-3.45009	AT1G40087.1	Plant transposase (Ptta/En/Spm family)		Pavirv00062324m	5.37397	AT5G23960.1	terpene synthase 21
Pavirv00000420m	-3.44734	AT3G26300.1	cytochrome P450, family 71, subfamily B, polypeptide 34		Pavirv00015543m	5.36985	AT1G64900.1	cytochrome P450, family 89, subfamily A, polypeptide 2
Pavirv00055323m	-3.44502	AT2G13360.1	alanine:glyoxylate aminotransferase		Pavirv00065873m	5.36227	AT1G14220.1	Ribonuclease T2 family protein
Pavirv00023926m	-3.44448	AT2G26800.1	Aldolase superfamily protein		Pavirv00043615m	5.35746	AT4G36920.1	Integrase-type DNA-binding superfamily protein
Pavirv00043973m	-3.44411	AT1G11330.1	S-locus lectin protein kinase family protein		Pavirv00042803m	5.35281	AT4G27180.1	kinesin 2
Pavirv00009919m	-3.4402	AT5G55050.1	GDSL-like Lipase/Acylhydrolase superfamily protein		Pavirv00031816m	5.33734	AT5G21950.1	alpha/beta-Hydrolases superfamily protein
Pavirv00048302m	-3.43615	0	0		Pavirv00010905m	5.32631	AT5G11730.1	Core-2/I-branching beta-1,6-N-acetylglucosaminyltransferase family protein
Pavirv00033216m	-3.43572	AT2G30140.1	UDP-Glycosyltransferase superfamily protein		Pavirv00068341m	5.32614	0	0
Pavirv00059081m	-3.43506	0	0		Pavirv00046769m	5.31487	AT1G05260.1	Peroxidase superfamily protein
Pavirv00029766m	-3.42887	AT4G33360.1	NAD(P)-binding Rossmann-fold superfamily protein		Pavirv00066020m	5.31444	AT4G35920.1	PLAC8 family protein
Pavirv00060049m	-3.42879	AT5G67360.1	Subtilase family protein		Pavirv00041106m	5.30167	AT5G59720.1	heat shock protein 18.2
Pavirv00032749m	-3.42632	0	0		Pavirv00069887m	5.29884	AT4G04745.1	0
Pavirv00022350m	-3.42586	AT4G02780.1	Terpenoid cyclases/Protein prenyltransferases superfamily protein		Pavirv00009465m	5.29688	AT2G38970.1	Zinc finger (C3HC4-type RING finger) family protein
Pavirv00005774m	-3.42388	AT2G19900.1	NADP-malic enzyme 1		Pavirv00008328m	5.29618	AT4G02780.1	Terpenoid cyclases/Protein prenyltransferases superfamily protein
Pavirv00022875m	-3.42323	AT5G02540.1	NAD(P)-binding Rossmann-fold superfamily protein		Pavirv00024900m	5.29489	AT2G20870.1	cell wall protein precursor, putative
Pavirv00052978m	-3.4231	AT2G41430.1	dehydration-induced protein (ERD15)		Pavirv00065204m	5.29355	0	0
Pavirv00009896m	-3.4223	AT3G21360.1	2-oxoglutarate (2OG) and Fe(II)-dependent oxygenase superfamily protein		Pavirv00011013m	5.28987	0	0
Pavirv00067534m	-3.42207	AT1G29890.2	O-acetyltransferase family protein		Pavirv00009494m	5.2894	0	0
Pavirv00023303m	-3.4215	AT1G66950.1	pleiotropic drug resistance 11		Pavirv00012332m	5.28284	0	0
Pavirv00062611m	-3.41746	AT5G46100.1	Pentatricopeptide repeat (PPR) superfamily protein		Pavirv00020296m	5.27569	AT5G66390.1	Peroxidase superfamily protein
Pavirv00065465m	-3.40928	AT3G61440.1	cysteine synthase C1		Pavirv00064774m	5.2606	AT1G63220.1	Calcium-dependent lipid-binding (CaLB domain) family protein
Pavirv00043000m	-3.40845	AT4G25550.1	Cleavage/polyadenylation specificity factor, 25kDa subunit		Pavirv00052966m	5.26045	AT4G03290.1	EF hand calcium-binding protein family
Pavirv00060689m	-3.4043	AT5G24030.1	SLAC1 homologue 3		Pavirv00045670m	5.25728	0	0
Pavirv00018669m	-3.40168	0	0		Pavirv00016125m	5.25235	AT5G44130.1	FASCICLIN-like arabinogalactan protein 13 precursor
Pavirv00049862m	-3.40028	AT1G11780.1	oxidoreductase, 2OG-Fe(II) oxygenase family protein		Pavirv00053849m	5.25196	AT3G54780.1	Zinc finger (C3HC4-type RING finger) family protein
Pavirv00007940m	-3.39353	AT2G01060.1	myb-like HTH transcriptional regulator family protein		Pavirv00027683m	5.24308	AT2G20520.1	FASCICLIN-like arabinogalactan 6
Pavirv00021523m	-3.39347	AT5G04780.1	Pentatricopeptide repeat (PPR) superfamily protein		Pavirv00020874m	5.23997	AT3G50120.1	Plant protein of unknown function (DUF247)
Pavirv00044454m	-3.39058	AT1G33080.1	MATE efflux family protein		Pavirv00043505m	5.23338	0	0
Pavirv00061232m	-3.38513	AT5G03100.1	F-box/RNI-like superfamily protein		Pavirv00054600m	5.22979	0	0
Pavirv00063606m	-3.38448	AT2G17120.1	lysm domain GPI-anchored protein 2 precursor		Pavirv00011970m	5.22743	0	0
Pavirv00061231m	-3.37961	AT5G60990.1	DEA(D/H)-box RNA helicase family protein		Pavirv00065986m	5.22312	0	0
Pavirv00031975m	-3.36772	AT1G29370.1	Kinase-related protein of unknown function (DUF1296)		Pavirv00069928m	5.21467	AT3G23530.1	Cyclopropane-fatty-acyl-phospholipid synthase
Pavirv00006688m	-3.3668	AT1G53903.1	Protein of unknown function (DUF581)		Pavirv00057271m	5.20643	AT2G27690.1	cytochrome P450, family 94, subfamily C, polypeptide 1
Pavirv00047096m	-3.3608	AT2G01170.1	bidirectional amino acid transporter 1		Pavirv00011333m	5.20536	AT5G24910.1	cytochrome P450, family 714, subfamily A, polypeptide 1
Pavirv00003260m	-3.34956	AT3G26330.1	cytochrome P450, family 71, subfamily B, polypeptide 37		Pavirv00012087m	5.20488	AT1G12110.1	nitrate transporter 1.1
Pavirv00019142m	-3.34616	0	0		Pavirv00018249m	5.20247	0	0
Pavirv00029636m	-3.34423	AT1G19980.1	cytomatrix protein-related		Pavirv00050341m	5.19703	AT1G73880.1	UDP-glucosyl transferase 89B1
Pavirv00042582m	-3.34419	0	0		Pavirv00051947m	5.18732	AT3G54350.1	Forkhead-associated (FHA) domain-containing protein
Pavirv00046608m	-3.33863	AT1G79620.1	Leucine-rich repeat protein kinase family protein		Pavirv00051329m	5.17426	0	0
Pavirv00065655m	-3.33678	AT2G40765.1	0		Pavirv00021656m	5.17402	AT5G63920.1	topoisomerase 3alpha
Pavirv00051143m	-3.33606	AT3G25690.1	Hydroxyproline-rich glycoprotein family protein		Pavirv00023636m	5.17237	AT1G08070.1	Tetratricopeptide repeat (TPR)-like superfamily protein
Pavirv00049882m	-3.33512	AT1G13570.1	F-box/RNI-like superfamily protein		Pavirv00068354m	5.17159	AT2G32300.1	uclacyanin 1
Pavirv00037705m	-3.3305	AT5G58490.1	NAD(P)-binding Rossmann-fold superfamily protein		Pavirv00025398m	5.16519	AT1G64160.1	Disease resistance-responsive (dirigent-like protein) family protein
Pavirv00033196m	-3.32817	0	0		Pavirv00005389m	5.16457	AT3G22830.1	heat shock transcription factor A6B
Pavirv00011891m	-3.32763	AT5G67390.1	0		Pavirv00042365m	5.15217	0	0
Pavirv00065509m	-3.32584	0	0		Pavirv00051819m	5.14681	0	0
Pavirv00031891m	-3.3228	0	0		Pavirv00050567m	5.14299	AT2G38600.1	HAD superfamily, subfamily IIIB acid phosphatase
Pavirv00042977m	-3.32086	AT4G39660.1	alanine:glyoxylate aminotransferase 2		Pavirv00007039m	5.14248	AT3G55520.1	FKBP-like peptidyl-prolyl cis-trans isomerase family protein
Pavirv00018211m	-3.31459	0	0		Pavirv00000598m	5.1424	AT4G25835.1	P-loop containing nucleoside triphosphate hydrolases superfamily protein
Pavirv00004602m	-3.31223	AT1G02850.2	beta glucosidase 11		Pavirv00043672m	5.13418	AT2G45220.1	Plant invertase/pectin methylesterase inhibitor superfamily
Pavirv00033275m	-3.30762	AT1G05575.1	0		Pavirv00058060m	5.13408	AT2G03200.1	Eukaryotic aspartyl protease family protein
Pavirv00051594m	-3.30702	AT3G09270.1	glutathione S-transferase TAU 8		Pavirv00051652m	5.12687	AT3G60910.1	S-adenosyl-L-methionine-dependent methyltransferases superfamily protein
Pavirv00003728m	-3.30301	AT2G19900.1	NADP-malic enzyme 1		Pavirv00029391m	5.12325	AT1G09700.1	dsRNA-binding domain-like superfamily protein
Pavirv00039721m	-3.30259	AT4G05030.1	Copper transport protein family		Pavirv00065256m	5.12176	0	0
Pavirv00052280m	-3.30252	0	0		Pavirv00067304m	5.12106	AT1G11680.1	CYTOCHROME P450 51G1
Pavirv00006364m	-3.30144	AT1G24330.1	ARM repeat superfamily protein		Pavirv00027152m	5.11495	0	0
Pavirv00045069m	-3.30017	AT3G18040.1	MAP kinase 9		Pavirv00016459m	5.11138	AT1G68920.3	basic helix-loop-helix (bHLH) DNA-binding superfamily protein
Pavirv00055194m	-3.29962	0	0		Pavirv00048771m	5.10829	AT5G34940.2	glucuronidase 3
Pavirv00041344m	-3.29861	AT2G45630.2	D-isomer specific 2-hydroxyacid dehydrogenase family protein		Pavirv00009226m	5.10541	0	0
Pavirv00050073m	-3.29184	AT1G65870.1	Disease resistance-responsive (dirigent-like protein) family protein		Pavirv00029313m	5.0988	AT1G77510.1	PDI-like 1-2
Pavirv00061373m	-3.29025	AT3G61220.2	NAD(P)-binding Rossmann-fold superfamily protein		Pavirv00043916m	5.09805	AT2G39050.1	hydroxyproline-rich glycoprotein family protein
Pavirv00031984m	-3.28985	AT3G18280.1	Bifunctional inhibitor/lipid-transfer protein/seed storage 2S albumin superfamily protein		Pavirv00030403m	5.09483	AT3G62160.1	HXXXD-type acyl-transferase family protein
Pavirv00020752m	-3.28384	AT3G01420.1	Peroxidase superfamily protein		Pavirv00034801m	5.09142	AT3G47680.1	DNA binding
Pavirv00065410m	-3.27917	AT3G02610.1	Plant stearoyl-acyl-carrier-protein desaturase family protein		Pavirv00043943m	5.08133	AT3G17840.1	receptor-like kinase 902
Pavirv00061735m	-3.27572	0	0		Pavirv00062252m	5.0813	0	0
Pavirv00025018m	-3.2755	AT1G16520.1	0		Pavirv00023831m	5.07716	AT4G13420.1	high affinity K+ transporter 5
Pavirv00058993m	-3.27048	AT3G26300.1	cytochrome P450, family 71, subfamily B, polypeptide 34		Pavirv00046636m	5.06144	0	0
Pavirv00057343m	-3.27011	AT3G26280.1	cytochrome P450, family 71, subfamily B, polypeptide 4		Pavirv00031567m	5.05722	AT4G28780.1	GDSL-like Lipase/Acylhydrolase superfamily protein
Pavirv00054179m	-3.26292	AT5G19000.1	BTB-POZ and MATH domain 1		Pavirv00063170m	5.04887	AT4G35160.1	O-methyltransferase family protein
Pavirv00002107m	-3.26034	AT1G16090.1	wall associated kinase-like 7		Pavirv00041672m	5.04642	AT4G12110.1	sterol-4alpha-methyl oxidase 1-1
Pavirv00026644m	-3.26004	0	0		Pavirv00036006m	5.04539	AT2G21140.1	proline-rich protein 2
Pavirv00042051m	-3.2517	AT3G48850.1	phosphate transporter 3;2		Pavirv00037880m	5.0447	AT3G24503.1	aldehyde dehydrogenase 2C4
Pavirv00041580m	-3.24941	0	0		Pavirv00044683m	5.04348	AT4G13420.1	high affinity K+ transporter 5
Pavirv00046734m	-3.24668	AT5G07910.1	Leucine-rich repeat (LRR) family protein		Pavirv00062823m	5.03482	AT5G64570.1	beta-D-xylosidase 4
Pavirv00004609m	-3.2398	AT3G01420.1	Peroxidase superfamily protein		Pavirv00037804m	5.02725	AT2G03200.1	Eukaryotic aspartyl protease family protein
Pavirv00021204m	-3.2378	0	0		Pavirv00028065m	5.02387	AT1G50490.1	ubiquitin-conjugating enzyme 20
Pavirv00046881m	-3.23625	AT5G09300.1	Thiamin diphosphate-binding fold (THDP-binding) superfamily protein		Pavirv00034072m	5.02252	0	0
Pavirv00052142m	-3.23073	AT5G06570.1	alpha/beta-Hydrolases superfamily protein		Pavirv00051022m	5.01454	AT1G48480.1	receptor-like kinase 1
Pavirv00041814m	-3.21864	AT1G78780.4	pathogenesis-related family protein		Pavirv00046284m	5.00861	AT5G38710.1	Methylenetetrahydrofolate reductase family protein
Pavirv00004988m	-3.21296	AT5G45180.1	Flavin-binding monooxygenase family protein		Pavirv00028815m	5.00757	0	0
Pavirv00008626m	-3.2113	AT3G46530.1	NB-ARC domain-containing disease resistance protein		Pavirv00043595m	4.99611	AT3G07040.1	NB-ARC domain-containing disease resistance protein
Pavirv00023272m	-3.21103	AT3G55830.1	Nucleotide-diphospho-sugar transferases superfamily protein		Pavirv00035387m	4.99519	0	0
Pavirv00050032m	-3.2102	AT3G47110.1	Leucine-rich repeat protein kinase family protein		Pavirv00043560m	4.9947	0	0
Pavirv00053600m	-3.20956	AT5G47680.1	0		Pavirv00045523m	4.9929	AT4G39490.1	cytochrome P450, family 96, subfamily A, polypeptide 10
Pavirv00019055m	-3.20658	AT1G30220.1	inositol transporter 2		Pavirv00020557m	4.98722	AT5G64410.1	oligopeptide transporter 4
Pavirv00039337m	-3.20601	AT1G20925.1	Auxin efflux carrier family protein		Pavirv00050334m	4.98139	AT3G47570.1	Leucine-rich repeat protein kinase family protein
Pavirv00040956m	-3.20437	0	0		Pavirv00054806m	4.97991	AT2G25605.1	0
Pavirv00006911m	-3.20168	AT1G43770.2	RING/FYVE/PHD zinc finger superfamily protein		Pavirv00023322m	4.97938	AT1G03230.1	Eukaryotic aspartyl protease family protein
Pavirv00052394m	-3.20116	AT3G15351.1	0		Pavirv00053804m	4.97745	AT5G44680.1	DNA glycosylase superfamily protein
Pavirv00006161m	-3.20011	0	0		Pavirv00065886m	4.97404	AT3G24503.1	aldehyde dehydrogenase 2C4
Pavirv00033355m	-3.19497	AT4G02780.1	Terpenoid cyclases/Protein prenyltransferases superfamily protein		Pavirv00039043m	4.96608	AT2G28000.1	chaperonin-60alpha
Pavirv00004997m	-3.19472	AT4G33270.1	Transducin family protein / WD-40 repeat family protein		Pavirv00007976m	4.96228	AT4G20050.1	Pectin lyase-like superfamily protein
Pavirv00032970m	-3.19216	AT3G49010.1	breast basic conserved 1		Pavirv00067616m	4.95994	AT5G44040.1	0
Pavirv00012456m	-3.19026	AT2G17120.1	lysm domain GPI-anchored protein 2 precursor		Pavirv00064434m	4.95627	AT5G47920.1	0
Pavirv00069952m	-3.18399	AT4G37020.1	0		Pavirv00066223m	4.9556	AT5G37478.1	TPX2 (targeting protein for Xklp2) protein family
Pavirv00005822m	-3.18201	AT5G45530.1	Protein of unknown function (DUF594)		Pavirv00030422m	4.95229	0	0
Pavirv00037852m	-3.18109	AT2G40690.1	NAD-dependent glycerol-3-phosphate dehydrogenase family protein		Pavirv00062644m	4.94724	AT1G65590.1	beta-hexosaminidase 3
Pavirv00034081m	-3.17873	0	0		Pavirv00068575m	4.94561	0	0
Pavirv00009225m	-3.1785	0	0		Pavirv00015290m	4.94403	AT3G18170.1	Glycosyltransferase family 61 protein
Pavirv00002622m	-3.17771	AT3G14490.1	Terpenoid cyclases/Protein prenyltransferases superfamily protein		Pavirv00018644m	4.94178	AT5G44130.1	FASCICLIN-like arabinogalactan protein 13 precursor
Pavirv00059604m	-3.17764	AT5G56960.1	basic helix-loop-helix (bHLH) DNA-binding family protein		Pavirv00065421m	4.93394	AT1G73010.1	phosphate starvation-induced gene 2
Pavirv00058593m	-3.1762	AT2G23740.1	nucleic acid binding;sequence-specific DNA binding transcription factors;zinc ion binding		Pavirv00004691m	4.9334	AT3G46730.1	NB-ARC domain-containing disease resistance protein
Pavirv00055397m	-3.17387	AT5G58490.1	NAD(P)-binding Rossmann-fold superfamily protein		Pavirv00054792m	4.93235	0	0
Pavirv00063882m	-3.17084	AT5G58490.1	NAD(P)-binding Rossmann-fold superfamily protein		Pavirv00053204m	4.93179	AT3G52500.1	Eukaryotic aspartyl protease family protein
Pavirv00053656m	-3.16435	0	0		Pavirv00037305m	4.92417	0	0
Pavirv00041679m	-3.16286	AT2G47140.1	NAD(P)-binding Rossmann-fold superfamily protein		Pavirv00044339m	4.92396	0	0
Pavirv00029057m	-3.16161	AT5G59850.1	Ribosomal protein S8 family protein		Pavirv00004094m	4.90814	AT5G05810.1	RING/U-box superfamily protein
Pavirv00003857m	-3.16158	AT3G10950.1	Zinc-binding ribosomal protein family protein		Pavirv00058298m	4.90802	AT5G15630.1	COBRA-like extracellular glycosyl-phosphatidyl inositol-anchored protein family
Pavirv00005152m	-3.1605	AT2G07050.1	cycloartenol synthase 1		Pavirv00057547m	4.90317	0	0
Pavirv00016325m	-3.1589	AT1G31600.1	RNA-binding (RRM/RBD/RNP motifs) family protein		Pavirv00038305m	4.90269	AT1G77380.1	amino acid permease 3
Pavirv00051915m	-3.15799	AT5G43580.1	Serine protease inhibitor, potato inhibitor I-type family protein		Pavirv00058605m	4.90084	AT1G53830.1	pectin methylesterase 2
Pavirv00028972m	-3.15775	AT3G14470.1	NB-ARC domain-containing disease resistance protein		Pavirv00006032m	4.89614	0	0
Pavirv00000596m	-3.1552	0	0		Pavirv00012519m	4.89584	AT1G32940.1	Subtilase family protein
Pavirv00034259m	-3.14917	AT1G44750.2	purine permease 11		Pavirv00024305m	4.89306	AT5G53000.1	2A phosphatase associated protein of 46 kD
Pavirv00000963m	-3.14738	AT5G02370.1	ATP binding microtubule motor family protein		Pavirv00027561m	4.89181	AT5G58300.1	Leucine-rich repeat protein kinase family protein
Pavirv00031728m	-3.14273	AT1G47420.1	succinate dehydrogenase 5		Pavirv00002058m	4.8875	AT3G62160.1	HXXXD-type acyl-transferase family protein
Pavirv00031010m	-3.141	AT4G18640.1	Leucine-rich repeat protein kinase family protein		Pavirv00052218m	4.88056	0	0
Pavirv00015301m	-3.13292	AT1G15960.1	NRAMP metal ion transporter 6		Pavirv00033412m	4.87704	AT4G37980.1	elicitor-activated gene 3-1
Pavirv00057987m	-3.13267	AT5G07920.1	diacylglycerol kinase1		Pavirv00038309m	4.87654	AT5G23770.1	DOMAIN OF UNKNOWN FUNCTION 724 8
Pavirv00018525m	-3.12527	AT1G78440.1	Arabidopsis thaliana gibberellin 2-oxidase 1		Pavirv00005302m	4.86938	AT2G03530.1	ureide permease 2
Pavirv00052353m	-3.1243	AT5G15940.1	NAD(P)-binding Rossmann-fold superfamily protein		Pavirv00068994m	4.86689	0	0
Pavirv00048641m	-3.12027	AT2G32020.1	Acyl-CoA N-acyltransferases (NAT) superfamily protein		Pavirv00038136m	4.86343	AT5G07990.1	Cytochrome P450 superfamily protein
Pavirv00031712m	-3.11837	0	0		Pavirv00059904m	4.85962	0	0
Pavirv00017518m	-3.10886	AT5G15220.1	Ribosomal protein L27 family protein		Pavirv00042129m	4.85932	AT1G22440.1	Zinc-binding alcohol dehydrogenase family protein
Pavirv00046001m	-3.10867	AT5G23450.1	long-chain base (LCB) kinase 1		Pavirv00046843m	4.85661	AT3G25500.1	formin homology 1
Pavirv00059496m	-3.10766	AT1G27340.1	Galactose oxidase/kelch repeat superfamily protein		Pavirv00067003m	4.84732	AT3G58940.1	F-box/RNI-like superfamily protein
Pavirv00031811m	-3.10589	0	0		Pavirv00047887m	4.84598	AT2G24762.1	glutamine dumper 4
Pavirv00013225m	-3.10327	AT1G13570.1	F-box/RNI-like superfamily protein		Pavirv00024860m	4.83965	AT4G06744.1	Leucine-rich repeat (LRR) family protein
Pavirv00008019m	-3.10096	AT5G11950.1	Putative lysine decarboxylase family protein		Pavirv00006017m	4.83876	AT3G47680.1	DNA binding
Pavirv00000435m	-3.09741	AT3G12610.1	Leucine-rich repeat (LRR) family protein		Pavirv00017468m	4.8319	AT1G02730.1	cellulose synthase-like D5
Pavirv00024298m	-3.09706	AT1G21270.1	wall-associated kinase 2		Pavirv00037947m	4.83151	0	0
Pavirv00046696m	-3.09629	AT5G65910.1	BSD domain-containing protein		Pavirv00036213m	4.83046	AT1G56145.1	Leucine-rich repeat transmembrane protein kinase
Pavirv00046713m	-3.09539	AT5G05490.1	Rad21/Rec8-like family protein		Pavirv00055213m	4.8231	AT2G02040.1	peptide transporter 2
Pavirv00019445m	-3.09323	0	0		Pavirv00052234m	4.82302	AT3G50660.1	Cytochrome P450 superfamily protein
Pavirv00037081m	-3.09173	AT3G14460.1	LRR and NB-ARC domains-containing disease resistance protein		Pavirv00049814m	4.81984	AT4G23270.1	cysteine-rich RLK (RECEPTOR-like protein kinase) 19
Pavirv00016457m	-3.09027	0	0		Pavirv00046997m	4.81023	AT3G46730.1	NB-ARC domain-containing disease resistance protein
Pavirv00048676m	-3.08568	AT3G51730.1	saposin B domain-containing protein		Pavirv00057441m	4.80824	AT5G24530.1	2-oxoglutarate (2OG) and Fe(II)-dependent oxygenase superfamily protein
Pavirv00066070m	-3.08493	0	0		Pavirv00050181m	4.80453	AT5G01970.1	0
Pavirv00013023m	-3.08425	0	0		Pavirv00052026m	4.80417	AT3G03050.1	cellulose synthase-like D3
Pavirv00004563m	-3.08144	AT4G09670.1	Oxidoreductase family protein		Pavirv00043125m	4.7919	AT3G14240.1	Subtilase family protein
Pavirv00010727m	-3.07541	AT1G75390.1	basic leucine-zipper 44		Pavirv00070166m	4.78959	AT1G61350.1	ARM repeat superfamily protein
Pavirv00050075m	-3.06949	AT4G08900.1	arginase		Pavirv00012121m	4.78304	AT5G05340.1	Peroxidase superfamily protein
Pavirv00033479m	-3.06917	0	0		Pavirv00006609m	4.77666	AT3G27930.1	0
Pavirv00020825m	-3.06591	AT3G10740.1	alpha-L-arabinofuranosidase 1		Pavirv00052735m	4.77286	AT4G33800.1	0
Pavirv00007020m	-3.06396	0	0		Pavirv00012905m	4.76972	AT3G05890.1	Low temperature and salt responsive protein family
Pavirv00012928m	-3.06274	AT5G14710.1	0		Pavirv00041435m	4.76722	AT4G06744.1	Leucine-rich repeat (LRR) family protein
Pavirv00053629m	-3.06107	AT1G13080.1	cytochrome P450, family 71, subfamily B, polypeptide 2		Pavirv00019689m	4.76549	AT1G78530.1	Protein kinase superfamily protein
Pavirv00019786m	-3.06062	AT3G11470.1	4\'-phosphopantetheinyl transferase superfamily		Pavirv00011434m	4.76335	AT1G69010.1	BES1-interacting Myc-like protein 2
Pavirv00035846m	-3.05784	AT5G40770.1	prohibitin 3		Pavirv00048984m	4.76176	AT2G28790.1	Pathogenesis-related thaumatin superfamily protein
Pavirv00038415m	-3.05716	AT1G10630.1	ADP-ribosylation factor A1F		Pavirv00036538m	4.76044	AT3G19540.1	Protein of unknown function (DUF620)
Pavirv00061088m	-3.05665	AT3G23600.1	alpha/beta-Hydrolases superfamily protein		Pavirv00029249m	4.7596	0	0
Pavirv00057951m	-3.05654	AT3G21460.1	Glutaredoxin family protein		Pavirv00050239m	4.75785	AT5G37930.1	Protein with RING/U-box and TRAF-like domains
Pavirv00034644m	-3.05543	AT4G15610.1	Uncharacterised protein family (UPF0497)		Pavirv00069824m	4.75738	AT5G24530.1	2-oxoglutarate (2OG) and Fe(II)-dependent oxygenase superfamily protein
Pavirv00069192m	-3.05316	AT3G47570.1	Leucine-rich repeat protein kinase family protein		Pavirv00048060m	4.75297	AT4G15920.1	Nodulin MtN3 family protein
Pavirv00007719m	-3.05265	AT1G02850.2	beta glucosidase 11		Pavirv00043318m	4.75258	AT2G27690.1	cytochrome P450, family 94, subfamily C, polypeptide 1
Pavirv00029351m	-3.05177	AT3G02520.1	general regulatory factor 7		Pavirv00068946m	4.75142	AT1G13080.1	cytochrome P450, family 71, subfamily B, polypeptide 2
Pavirv00056240m	-3.04337	0	0		Pavirv00037271m	4.74693	0	0
Pavirv00015526m	-3.03025	AT2G46680.1	homeobox 7		Pavirv00059336m	4.74555	0	0
Pavirv00011386m	-3.03018	AT4G18540.1	0		Pavirv00033272m	4.74554	AT1G56150.1	SAUR-like auxin-responsive protein family
Pavirv00046888m	-3.02968	AT5G60390.1	GTP binding Elongation factor Tu family protein		Pavirv00041136m	4.7406	AT1G53730.1	STRUBBELIG-receptor family 6
Pavirv00039848m	-3.02803	0	0		Pavirv00061771m	4.73942	AT1G76550.1	Phosphofructokinase family protein
Pavirv00054192m	-3.02777	AT3G08920.1	Rhodanese/Cell cycle control phosphatase superfamily protein		Pavirv00020248m	4.73412	0	0
Pavirv00002421m	-3.02463	0	0		Pavirv00059389m	4.72728	0	0
Pavirv00032150m	-3.02375	AT2G37710.1	receptor lectin kinase		Pavirv00022933m	4.72558	0	0
Pavirv00045503m	-3.02196	AT1G09815.1	polymerase delta 4		Pavirv00069883m	4.72523	AT2G19170.1	subtilisin-like serine protease 3
Pavirv00054233m	-3.01973	AT5G07920.1	diacylglycerol kinase1		Pavirv00007801m	4.72427	AT1G52760.1	lysophospholipase 2
Pavirv00016454m	-3.01964	AT5G04550.1	Protein of unknown function (DUF668)		Pavirv00029571m	4.7241	AT3G25130.1	0
Pavirv00024088m	-3.0175	AT1G59590.1	ZCF37		Pavirv00047791m	4.72396	AT4G39700.1	Heavy metal transport/detoxification superfamily protein
Pavirv00001191m	-3.01501	AT5G06570.1	alpha/beta-Hydrolases superfamily protein		Pavirv00041260m	4.71874	0	0
Pavirv00064142m	-3.01346	AT3G14460.1	LRR and NB-ARC domains-containing disease resistance protein		Pavirv00037628m	4.70397	AT5G04890.1	HSP20-like chaperones superfamily protein
Pavirv00023476m	-3.0114	AT5G54080.1	homogentisate 1,2-dioxygenase		Pavirv00070116m	4.70393	AT5G49690.1	UDP-Glycosyltransferase superfamily protein
Pavirv00037993m	-3.00989	AT5G20100.1	0		Pavirv00057145m	4.70354	AT2G47390.1	Prolyl oligopeptidase family protein
Pavirv00004581m	-3.00112	AT2G38820.2	Protein of unknown function (DUF506)		Pavirv00002452m	4.69978	AT2G05790.1	O-Glycosyl hydrolases family 17 protein
Pavirv00032022m	-2.99963	0	0		Pavirv00018373m	4.69806	AT2G18500.1	ovate family protein 7
Pavirv00060657m	-2.99659	AT5G66400.1	Dehydrin family protein		Pavirv00005178m	4.69754	AT3G61260.1	Remorin family protein
Pavirv00001779m	-2.98917	AT3G43920.2	dicer-like 3		Pavirv00046614m	4.69372	0	0
Pavirv00031209m	-2.9882	AT5G50400.1	purple acid phosphatase 27		Pavirv00053023m	4.69123	0	0
Pavirv00020577m	-2.98779	AT2G01275.1	RING/FYVE/PHD zinc finger superfamily protein		Pavirv00002483m	4.67866	AT3G19540.1	Protein of unknown function (DUF620)
Pavirv00067564m	-2.98582	AT1G67120.1	ATPases;nucleotide binding;ATP binding;nucleoside-triphosphatases;transcription factor binding		Pavirv00014026m	4.67704	AT5G40280.1	Prenyltransferase family protein
Pavirv00050126m	-2.98407	AT5G17540.1	HXXXD-type acyl-transferase family protein		Pavirv00012560m	4.67268	AT1G21065.1	0
Pavirv00053397m	-2.98012	AT4G27670.1	heat shock protein 21		Pavirv00027925m	4.67066	AT5G55480.1	SHV3-like 1
Pavirv00034012m	-2.97791	0	0		Pavirv00013031m	4.66802	0	0
Pavirv00033926m	-2.97683	0	0		Pavirv00013643m	4.66749	0	0
Pavirv00065800m	-2.97312	0	0		Pavirv00052197m	4.66699	AT4G31290.1	ChaC-like family protein
Pavirv00023261m	-2.97153	AT5G25900.1	GA requiring 3		Pavirv00057976m	4.65806	0	0
Pavirv00065895m	-2.96867	AT2G37710.1	receptor lectin kinase		Pavirv00050999m	4.65649	AT2G27710.1	60S acidic ribosomal protein family
Pavirv00030221m	-2.96803	AT3G51000.1	alpha/beta-Hydrolases superfamily protein		Pavirv00056043m	4.64822	AT3G47680.1	DNA binding
Pavirv00064498m	-2.96775	AT5G53220.1	0		Pavirv00002457m	4.64635	AT1G12260.1	NAC 007
Pavirv00016926m	-2.96751	AT5G66780.1	0		Pavirv00001548m	4.6439	AT1G09540.1	myb domain protein 61
Pavirv00006937m	-2.96479	AT4G36860.1	LIM domain-containing protein		Pavirv00022238m	4.64362	AT1G21910.1	Integrase-type DNA-binding superfamily protein
Pavirv00026541m	-2.96195	AT5G04750.1	F1F0-ATPase inhibitor protein, putative		Pavirv00037732m	4.64119	AT1G55170.1	0
Pavirv00037807m	-2.96112	AT2G24390.1	AIG2-like (avirulence induced gene) family protein		Pavirv00027141m	4.64031	AT1G53300.1	tetratricopetide-repeat thioredoxin-like 1
Pavirv00044494m	-2.96019	AT2G21940.4	shikimate kinase 1		Pavirv00024815m	4.64021	AT5G38710.1	Methylenetetrahydrofolate reductase family protein
Pavirv00042493m	-2.95903	AT5G27760.1	Hypoxia-responsive family protein		Pavirv00047095m	4.63911	0	0
Pavirv00008687m	-2.95834	AT4G37300.1	maternal effect embryo arrest 59		Pavirv00033273m	4.63716	AT1G20160.1	Subtilisin-like serine endopeptidase family protein
Pavirv00014365m	-2.95415	AT4G32060.1	calcium-binding EF hand family protein		Pavirv00049207m	4.63481	AT5G26660.1	myb domain protein 86
Pavirv00002924m	-2.95373	AT3G56240.1	copper chaperone		Pavirv00049738m	4.6338	0	0
Pavirv00042131m	-2.95339	AT1G22440.1	Zinc-binding alcohol dehydrogenase family protein		Pavirv00018341m	4.63013	AT2G28250.1	Protein kinase superfamily protein
Pavirv00036789m	-2.9525	AT3G17380.1	TRAF-like family protein		Pavirv00064391m	4.62692	AT3G13600.1	calmodulin-binding family protein
Pavirv00059953m	-2.95016	AT2G02370.1	SNARE associated Golgi protein family		Pavirv00042846m	4.62397	AT1G09390.1	GDSL-like Lipase/Acylhydrolase superfamily protein
Pavirv00001803m	-2.94832	AT4G38180.1	FAR1-related sequence 5		Pavirv00040872m	4.62236	AT3G16770.1	ethylene-responsive element binding protein
Pavirv00027876m	-2.94797	0	0		Pavirv00067287m	4.61523	AT2G26730.1	Leucine-rich repeat protein kinase family protein
Pavirv00005363m	-2.94495	AT4G13870.2	Werner syndrome-like exonuclease		Pavirv00010896m	4.61299	0	0
Pavirv00058041m	-2.94475	AT3G51840.1	acyl-CoA oxidase 4		Pavirv00030208m	4.61174	AT4G23150.1	cysteine-rich RLK (RECEPTOR-like protein kinase) 7
Pavirv00066581m	-2.9439	AT2G27490.1	dephospho-CoA kinase family		Pavirv00045918m	4.60946	AT5G02280.1	SNARE-like superfamily protein
Pavirv00066417m	-2.94382	AT5G47710.1	Calcium-dependent lipid-binding (CaLB domain) family protein		Pavirv00044229m	4.6094	AT5G24910.1	cytochrome P450, family 714, subfamily A, polypeptide 1
Pavirv00046652m	-2.9386	AT1G11910.1	aspartic proteinase A1		Pavirv00070726m	4.60505	AT3G23510.1	Cyclopropane-fatty-acyl-phospholipid synthase
Pavirv00044847m	-2.93594	AT1G63770.5	Peptidase M1 family protein		Pavirv00037131m	4.59947	AT2G37710.1	receptor lectin kinase
Pavirv00023270m	-2.93473	AT1G17180.1	glutathione S-transferase TAU 25		Pavirv00019554m	4.59799	AT5G20190.1	Tetratricopeptide repeat (TPR)-like superfamily protein
Pavirv00034964m	-2.93473	AT5G05880.1	UDP-Glycosyltransferase superfamily protein		Pavirv00023141m	4.59418	AT1G22540.1	Major facilitator superfamily protein
Pavirv00040089m	-2.92653	AT5G27640.1	translation initiation factor 3B1		Pavirv00004140m	4.5934	AT3G26300.1	cytochrome P450, family 71, subfamily B, polypeptide 34
Pavirv00016274m	-2.92636	AT5G01740.1	Nuclear transport factor 2 (NTF2) family protein		Pavirv00048493m	4.5927	0	0
Pavirv00062164m	-2.92614	AT1G32100.1	pinoresinol reductase 1		Pavirv00066018m	4.59227	0	0
Pavirv00040569m	-2.92214	AT3G14460.1	LRR and NB-ARC domains-containing disease resistance protein		Pavirv00024002m	4.59043	AT1G66950.1	pleiotropic drug resistance 11
Pavirv00026852m	-2.92148	AT5G15440.1	EID1-like 1		Pavirv00060392m	4.58402	AT5G59050.1	0
Pavirv00015940m	-2.9209	AT4G22990.1	Major Facilitator Superfamily with SPX (SYG1/Pho81/XPR1) domain-containing protein		Pavirv00052076m	4.58304	AT1G17850.2	Rhodanese/Cell cycle control phosphatase superfamily protein
Pavirv00021950m	-2.91871	AT3G62760.1	Glutathione S-transferase family protein		Pavirv00036128m	4.57747	AT4G10380.1	NOD26-like intrinsic protein 5;1
Pavirv00043663m	-2.91501	AT4G25315.2	Expressed protein		Pavirv00070240m	4.57694	AT3G45850.1	P-loop containing nucleoside triphosphate hydrolases superfamily protein
Pavirv00057189m	-2.9142	AT3G19580.1	zinc-finger protein 2		Pavirv00051325m	4.57639	AT1G47480.1	alpha/beta-Hydrolases superfamily protein
Pavirv00001762m	-2.91372	0	0		Pavirv00064937m	4.57569	AT5G63500.1	Protein of unknown function (DUF 3339)
Pavirv00061720m	-2.91264	AT3G55646.1	0		Pavirv00009688m	4.57527	AT5G06720.1	peroxidase 2
Pavirv00030858m	-2.91026	0	0		Pavirv00037084m	4.5743	AT3G47680.1	DNA binding
Pavirv00070503m	-2.90425	AT5G07990.1	Cytochrome P450 superfamily protein		Pavirv00051179m	4.57216	AT3G25500.1	formin homology 1
Pavirv00029921m	-2.90133	AT2G45400.1	NAD(P)-binding Rossmann-fold superfamily protein		Pavirv00056136m	4.5719	AT5G16910.1	cellulose-synthase like D2
Pavirv00032301m	-2.89917	AT4G30110.1	heavy metal atpase 2		Pavirv00064509m	4.56422	AT3G54220.1	GRAS family transcription factor
Pavirv00046729m	-2.89263	0	0		Pavirv00058508m	4.56323	AT5G16860.1	Tetratricopeptide repeat (TPR)-like superfamily protein
Pavirv00021973m	-2.89217	AT3G01930.1	Major facilitator superfamily protein		Pavirv00061995m	4.56292	AT1G04910.1	O-fucosyltransferase family protein
Pavirv00010067m	-2.88984	AT4G02790.1	GTP-binding family protein		Pavirv00045189m	4.56288	AT3G07040.1	NB-ARC domain-containing disease resistance protein
Pavirv00021209m	-2.88808	AT5G52110.1	Protein of unknown function (DUF2930)		Pavirv00001946m	4.5599	AT1G78860.1	D-mannose binding lectin protein with Apple-like carbohydrate-binding domain
Pavirv00014422m	-2.88661	AT4G38540.1	FAD/NAD(P)-binding oxidoreductase family protein		Pavirv00070584m	4.55897	AT5G27760.1	Hypoxia-responsive family protein
Pavirv00048774m	-2.88643	0	0		Pavirv00010938m	4.55749	AT5G59970.1	Histone superfamily protein
Pavirv00063667m	-2.88629	AT2G33150.1	peroxisomal 3-ketoacyl-CoA thiolase 3		Pavirv00003946m	4.55643	AT2G45220.1	Plant invertase/pectin methylesterase inhibitor superfamily
Pavirv00044763m	-2.88531	AT5G24040.1	Protein of unknown function (DUF295)		Pavirv00051925m	4.55557	AT5G02560.1	histone H2A 12
Pavirv00010532m	-2.8844	AT1G14590.1	Nucleotide-diphospho-sugar transferase family protein		Pavirv00018649m	4.55502	AT3G07040.1	NB-ARC domain-containing disease resistance protein
Pavirv00037057m	-2.88284	AT1G63440.1	heavy metal atpase 5		Pavirv00015718m	4.54666	AT5G66560.1	Phototropic-responsive NPH3 family protein
Pavirv00034749m	-2.87866	0	0		Pavirv00033251m	4.53554	AT5G59050.1	0
Pavirv00069233m	-2.87702	AT1G72370.1	40s ribosomal protein SA		Pavirv00026553m	4.53502	AT5G15520.1	Ribosomal protein S19e family protein
Pavirv00041881m	-2.87452	AT2G30750.1	cytochrome P450, family 71, subfamily A, polypeptide 12		Pavirv00053995m	4.53343	AT2G18650.1	RING/U-box superfamily protein
Pavirv00058351m	-2.86951	AT4G29540.2	bacterial transferase hexapeptide repeat-containing protein		Pavirv00008802m	4.53133	AT2G40435.1	0
Pavirv00059072m	-2.86766	AT4G11650.1	osmotin 34		Pavirv00022863m	4.52908	AT3G47570.1	Leucine-rich repeat protein kinase family protein
Pavirv00059197m	-2.86616	AT5G48520.1	0		Pavirv00032512m	4.52414	AT5G57550.1	xyloglucan endotransglucosylase/hydrolase 25
Pavirv00053137m	-2.86534	AT1G13340.1	Regulator of Vps4 activity in the MVB pathway protein		Pavirv00047372m	4.52295	AT3G52680.1	F-box/RNI-like/FBD-like domains-containing protein
Pavirv00054221m	-2.86297	AT5G20620.1	ubiquitin 4		Pavirv00056524m	4.51994	AT1G32450.1	nitrate transporter 1.5
Pavirv00008307m	-2.85955	AT5G52450.1	MATE efflux family protein		Pavirv00007586m	4.51984	0	0
Pavirv00051945m	-2.85828	AT5G57580.1	Calmodulin-binding protein		Pavirv00062962m	4.51407	AT3G47690.1	microtubule end binding protein EB1A
Pavirv00067194m	-2.85826	AT4G23130.2	cysteine-rich RLK (RECEPTOR-like protein kinase) 5		Pavirv00018170m	4.51295	0	0
Pavirv00037838m	-2.85711	AT1G60730.1	NAD(P)-linked oxidoreductase superfamily protein		Pavirv00049972m	4.51179	AT5G13950.1	0
Pavirv00066866m	-2.85494	AT1G04240.1	AUX/IAA transcriptional regulator family protein		Pavirv00054494m	4.51077	AT5G65700.1	Leucine-rich receptor-like protein kinase family protein
Pavirv00029485m	-2.84518	0	0		Pavirv00001079m	4.51068	AT5G64840.1	general control non-repressible 5
Pavirv00067876m	-2.84217	AT2G19540.1	Transducin family protein / WD-40 repeat family protein		Pavirv00065457m	4.50546	AT3G49400.1	Transducin/WD40 repeat-like superfamily protein
Pavirv00049037m	-2.84099	AT2G31980.1	PHYTOCYSTATIN 2		Pavirv00063161m	4.50343	AT3G62420.1	basic region/leucine zipper motif 53
Pavirv00020776m	-2.84073	AT5G10630.2	Translation elongation factor EF1A/initiation factor IF2gamma family protein		Pavirv00041956m	4.50004	AT2G27510.1	ferredoxin 3
Pavirv00068767m	-2.8384	AT5G37055.1	HIT-type Zinc finger family protein		Pavirv00065622m	4.49134	AT3G60600.1	vesicle associated protein
Pavirv00037471m	-2.83407	AT3G14680.1	cytochrome P450, family 72, subfamily A, polypeptide 14		Pavirv00058953m	4.49022	AT5G65640.1	beta HLH protein 93
Pavirv00019764m	-2.83305	AT1G80180.1	0		Pavirv00028035m	4.48726	0	0
Pavirv00068714m	-2.83272	AT3G49470.1	nascent polypeptide-associated complex subunit alpha-like protein 2		Pavirv00064529m	4.46794	AT1G22540.1	Major facilitator superfamily protein
Pavirv00009366m	-2.83224	0	0		Pavirv00020804m	4.45659	AT1G17010.1	2-oxoglutarate (2OG) and Fe(II)-dependent oxygenase superfamily protein
Pavirv00031426m	-2.83071	AT1G13080.1	cytochrome P450, family 71, subfamily B, polypeptide 2		Pavirv00016587m	4.45124	0	0
Pavirv00008471m	-2.82866	AT1G79000.2	histone acetyltransferase of the CBP family 1		Pavirv00043017m	4.4493	AT1G12050.1	fumarylacetoacetase, putative
Pavirv00032966m	-2.8252	0	0		Pavirv00044377m	4.44927	0	0
Pavirv00012077m	-2.82507	AT1G19530.1	0		Pavirv00016198m	4.44609	AT1G32910.1	HXXXD-type acyl-transferase family protein
Pavirv00009736m	-2.81906	AT3G22850.1	Aluminium induced protein with YGL and LRDR motifs		Pavirv00047907m	4.44595	AT4G01440.1	nodulin MtN21 /EamA-like transporter family protein
Pavirv00061648m	-2.81858	AT2G28370.1	Uncharacterised protein family (UPF0497)		Pavirv00033485m	4.44214	0	0
Pavirv00051967m	-2.81771	0	0		Pavirv00059620m	4.4419	AT2G13610.1	ABC-2 type transporter family protein
Pavirv00010752m	-2.81658	AT2G43000.1	NAC domain containing protein 42		Pavirv00064302m	4.44012	AT3G15680.1	Ran BP2/NZF zinc finger-like superfamily protein
Pavirv00043190m	-2.81159	AT5G47070.1	Protein kinase superfamily protein		Pavirv00044606m	4.43997	0	0
Pavirv00027059m	-2.81135	0	0		Pavirv00015720m	4.43936	AT4G25150.1	HAD superfamily, subfamily IIIB acid phosphatase
Pavirv00011531m	-2.8104	AT4G14560.1	indole-3-acetic acid inducible		Pavirv00012264m	4.43694	AT3G16190.1	Isochorismatase family protein
Pavirv00031032m	-2.80263	0	0		Pavirv00050199m	4.43539	AT2G28315.1	Nucleotide/sugar transporter family protein
Pavirv00008384m	-2.79991	AT2G35980.1	Late embryogenesis abundant (LEA) hydroxyproline-rich glycoprotein family		Pavirv00035729m	4.43422	AT1G22360.1	UDP-glucosyl transferase 85A2
Pavirv00059753m	-2.79892	AT2G01170.1	bidirectional amino acid transporter 1		Pavirv00056565m	4.42525	AT3G47680.1	DNA binding
Pavirv00004605m	-2.79737	0	0		Pavirv00001153m	4.42132	AT5G66540.1	0
Pavirv00060555m	-2.79647	AT1G11020.1	RING/FYVE/PHD zinc finger superfamily protein		Pavirv00003523m	4.41992	AT2G36090.1	F-box family protein
Pavirv00015442m	-2.79637	0	0		Pavirv00024132m	4.41934	0	0
Pavirv00063296m	-2.79317	0	0		Pavirv00057306m	4.41278	AT3G45070.1	P-loop containing nucleoside triphosphate hydrolases superfamily protein
Pavirv00002197m	-2.79314	AT3G26920.2	FBD / Leucine Rich Repeat domains containing protein		Pavirv00030013m	4.41251	AT5G49690.1	UDP-Glycosyltransferase superfamily protein
Pavirv00061928m	-2.79291	AT2G40540.1	potassium transporter 2		Pavirv00054513m	4.4081	0	0
Pavirv00030090m	-2.79043	AT3G14280.1	0		Pavirv00001493m	4.40672	AT3G45070.1	P-loop containing nucleoside triphosphate hydrolases superfamily protein
Pavirv00027826m	-2.78628	AT2G46210.1	Fatty acid/sphingolipid desaturase		Pavirv00057320m	4.40507	AT3G45140.1	lipoxygenase 2
Pavirv00029077m	-2.78365	AT3G17380.1	TRAF-like family protein		Pavirv00007781m	4.40432	0	0
Pavirv00070622m	-2.78247	0	0		Pavirv00039762m	4.40115	AT4G25190.1	Family of unknown function (DUF566)
Pavirv00013561m	-2.77977	AT3G18215.1	Protein of unknown function, DUF599		Pavirv00020815m	4.40089	AT3G54400.1	Eukaryotic aspartyl protease family protein
Pavirv00001317m	-2.77901	AT5G11670.1	NADP-malic enzyme 2		Pavirv00043754m	4.39531	0	0
Pavirv00027299m	-2.77805	0	0		Pavirv00021987m	4.39185	AT4G36930.1	basic helix-loop-helix (bHLH) DNA-binding superfamily protein
Pavirv00039499m	-2.7769	AT1G72300.1	Leucine-rich receptor-like protein kinase family protein		Pavirv00035989m	4.3893	0	0
Pavirv00003597m	-2.77562	0	0		Pavirv00025040m	4.38854	0	0
Pavirv00035875m	-2.77521	AT3G49680.2	branched-chain aminotransferase 3		Pavirv00049561m	4.38811	AT2G29660.1	zinc finger (C2H2 type) family protein
Pavirv00002008m	-2.7743	AT5G23720.1	dual specificity protein phosphatase family protein		Pavirv00006565m	4.38506	AT4G21760.1	beta-glucosidase 47
Pavirv00014483m	-2.77225	0	0		Pavirv00061495m	4.38433	AT3G14460.1	LRR and NB-ARC domains-containing disease resistance protein
Pavirv00053303m	-2.7685	AT1G01720.1	NAC (No Apical Meristem) domain transcriptional regulator superfamily protein		Pavirv00006716m	4.38233	AT1G65800.1	receptor kinase 2
Pavirv00048530m	-2.76746	AT3G47680.1	DNA binding		Pavirv00064670m	4.38048	AT3G18170.1	Glycosyltransferase family 61 protein
Pavirv00029788m	-2.76436	AT1G14590.1	Nucleotide-diphospho-sugar transferase family protein		Pavirv00009293m	4.37895	0	0
Pavirv00010461m	-2.75913	AT3G16500.1	phytochrome-associated protein 1		Pavirv00003859m	4.37855	AT3G14460.1	LRR and NB-ARC domains-containing disease resistance protein
Pavirv00065499m	-2.75884	AT1G15520.1	pleiotropic drug resistance 12		Pavirv00026776m	4.37649	AT2G41050.1	PQ-loop repeat family protein / transmembrane family protein
Pavirv00063700m	-2.75847	AT5G28840.1	GDP-D-mannose 3\',5\'-epimerase		Pavirv00017995m	4.3743	AT5G47530.1	Auxin-responsive family protein
Pavirv00063944m	-2.75784	AT1G22460.1	O-fucosyltransferase family protein		Pavirv00059228m	4.37131	AT3G60580.1	C2H2-like zinc finger protein
Pavirv00064061m	-2.75609	0	0		Pavirv00045696m	4.36888	AT2G07050.1	cycloartenol synthase 1
Pavirv00041843m	-2.75482	AT1G24190.1	SIN3-like 3		Pavirv00021414m	4.36597	0	0
Pavirv00023740m	-2.75325	0	0		Pavirv00043033m	4.36021	0	0
Pavirv00061501m	-2.75251	AT2G22480.1	phosphofructokinase 5		Pavirv00024165m	4.35917	AT5G22200.1	Late embryogenesis abundant (LEA) hydroxyproline-rich glycoprotein family
Pavirv00002775m	-2.75065	AT2G44120.2	Ribosomal protein L30/L7 family protein		Pavirv00002613m	4.34782	AT2G27690.1	cytochrome P450, family 94, subfamily C, polypeptide 1
Pavirv00033721m	-2.74817	AT1G15550.1	gibberellin 3-oxidase 1		Pavirv00025003m	4.34764	AT4G18910.1	NOD26-like intrinsic protein 1;2
Pavirv00011365m	-2.74799	0	0		Pavirv00028635m	4.34627	AT5G20700.1	Protein of unknown function (DUF581)
Pavirv00047677m	-2.74712	AT4G01070.1	UDP-Glycosyltransferase superfamily protein		Pavirv00058487m	4.34497	AT1G24030.2	Protein kinase superfamily protein
Pavirv00048893m	-2.74592	AT5G49510.1	prefoldin 3		Pavirv00022380m	4.34197	AT5G12380.1	annexin 8
Pavirv00025088m	-2.74513	0	0		Pavirv00046092m	4.33815	AT3G16520.3	UDP-glucosyl transferase 88A1
Pavirv00000893m	-2.7451	AT2G25690.1	Protein of unknown function (DUF581)		Pavirv00057437m	4.33771	0	0
Pavirv00037733m	-2.74488	AT3G02520.1	general regulatory factor 7		Pavirv00008540m	4.33344	AT1G43800.1	Plant stearoyl-acyl-carrier-protein desaturase family protein
Pavirv00063054m	-2.7441	0	0		Pavirv00024408m	4.32974	AT3G02520.1	general regulatory factor 7
Pavirv00022602m	-2.74356	AT2G42750.1	DNAJ heat shock N-terminal domain-containing protein		Pavirv00047643m	4.32955	AT5G67360.1	Subtilase family protein
Pavirv00045016m	-2.74239	AT5G21170.1	5\'-AMP-activated protein kinase beta-2 subunit protein		Pavirv00056856m	4.32908	AT3G43270.1	Plant invertase/pectin methylesterase inhibitor superfamily
Pavirv00052179m	-2.74118	AT5G21940.1	0		Pavirv00008772m	4.32078	AT4G33330.2	plant glycogenin-like starch initiation protein 3
Pavirv00027931m	-2.74044	AT3G18830.1	polyol/monosaccharide transporter 5		Pavirv00027272m	4.32036	AT5G59320.1	lipid transfer protein 3
Pavirv00006467m	-2.73685	AT5G43850.1	RmlC-like cupins superfamily protein		Pavirv00039925m	4.31358	AT1G23030.1	ARM repeat superfamily protein
Pavirv00045904m	-2.73599	AT1G21240.1	wall associated kinase 3		Pavirv00034216m	4.31288	0	0
Pavirv00042457m	-2.73299	AT3G02380.1	CONSTANS-like 2		Pavirv00036223m	4.3124	0	0
Pavirv00008060m	-2.732	AT3G09360.1	Cyclin/Brf1-like TBP-binding protein		Pavirv00066715m	4.30979	0	0
Pavirv00036136m	-2.728	AT4G30110.1	heavy metal atpase 2		Pavirv00059362m	4.30889	AT5G08130.1	basic helix-loop-helix (bHLH) DNA-binding superfamily protein
Pavirv00008374m	-2.7277	AT2G03520.1	ureide permease 4		Pavirv00009944m	4.30762	AT3G25130.1	0
Pavirv00017756m	-2.72715	0	0		Pavirv00045561m	4.30571	AT1G60010.1	0
Pavirv00070303m	-2.72638	AT4G15215.1	pleiotropic drug resistance 13		Pavirv00015600m	4.30251	AT1G61320.1	FBD / Leucine Rich Repeat domains containing protein
Pavirv00055438m	-2.72291	AT5G22470.1	NAD+ ADP-ribosyltransferases;NAD+ ADP-ribosyltransferases		Pavirv00058361m	4.30206	AT5G62720.1	Integral membrane HPP family protein
Pavirv00016272m	-2.72046	AT1G34470.1	Protein of unknown function (DUF803)		Pavirv00001205m	4.29734	AT1G11260.1	sugar transporter 1
Pavirv00046277m	-2.71725	0	0		Pavirv00051188m	4.29226	AT4G23800.1	HMG (high mobility group) box protein
Pavirv00053304m	-2.71469	AT2G27920.1	serine carboxypeptidase-like 51		Pavirv00059096m	4.28698	0	0
Pavirv00001711m	-2.71259	AT1G59960.1	NAD(P)-linked oxidoreductase superfamily protein		Pavirv00030667m	4.28426	AT1G43670.1	Inositol monophosphatase family protein
Pavirv00025606m	-2.70881	AT4G37310.1	cytochrome P450, family 81, subfamily H, polypeptide 1		Pavirv00013283m	4.28395	0	0
Pavirv00061729m	-2.70837	AT4G02340.1	alpha/beta-Hydrolases superfamily protein		Pavirv00011660m	4.28189	AT3G14280.1	0
Pavirv00019443m	-2.70834	0	0		Pavirv00022512m	4.27941	AT5G43420.1	RING/U-box superfamily protein
Pavirv00050462m	-2.70551	AT5G12210.1	RAB geranylgeranyl transferase beta subunit 1		Pavirv00053375m	4.27862	0	0
Pavirv00039392m	-2.70512	AT4G18910.1	NOD26-like intrinsic protein 1;2		Pavirv00024695m	4.27138	AT5G67200.1	Leucine-rich repeat protein kinase family protein
Pavirv00011599m	-2.69966	AT5G66460.1	Glycosyl hydrolase superfamily protein		Pavirv00046611m	4.26145	0	0
Pavirv00049389m	-2.69903	AT3G18430.1	Calcium-binding EF-hand family protein		Pavirv00024149m	4.25784	AT5G13980.1	Glycosyl hydrolase family 38 protein
Pavirv00023172m	-2.69871	AT4G08850.1	Leucine-rich repeat receptor-like protein kinase family protein		Pavirv00063645m	4.2576	AT1G08280.1	Glycosyltransferase family 29 (sialyltransferase) family protein
Pavirv00054979m	-2.69764	0	0		Pavirv00049115m	4.25713	0	0
Pavirv00052950m	-2.6957	AT1G21230.1	wall associated kinase 5		Pavirv00061163m	4.25619	AT1G01600.1	cytochrome P450, family 86, subfamily A, polypeptide 4
Pavirv00007677m	-2.69243	AT3G07650.1	CONSTANS-like 9		Pavirv00032967m	4.25532	AT3G23570.1	alpha/beta-Hydrolases superfamily protein
Pavirv00035312m	-2.69181	0	0		Pavirv00038806m	4.25491	0	0
Pavirv00033850m	-2.69115	AT5G24090.1	chitinase A		Pavirv00059252m	4.25317	0	0
Pavirv00035940m	-2.68807	AT5G46330.1	Leucine-rich receptor-like protein kinase family protein		Pavirv00055416m	4.25156	AT5G38200.1	Class I glutamine amidotransferase-like superfamily protein
Pavirv00024645m	-2.68774	AT4G15560.1	Deoxyxylulose-5-phosphate synthase		Pavirv00004586m	4.24978	AT1G68920.1	basic helix-loop-helix (bHLH) DNA-binding superfamily protein
Pavirv00050747m	-2.68748	AT5G24920.1	glutamine dumper 5		Pavirv00035648m	4.24839	AT4G24510.1	HXXXD-type acyl-transferase family protein
Pavirv00015445m	-2.68494	AT1G80500.1	SNARE-like superfamily protein		Pavirv00028926m	4.24638	AT1G65680.1	expansin B2
Pavirv00034258m	-2.68485	AT1G01630.1	Sec14p-like phosphatidylinositol transfer family protein		Pavirv00002945m	4.24473	AT1G24030.2	Protein kinase superfamily protein
Pavirv00035165m	-2.68439	0	0		Pavirv00049467m	4.2408	0	0
Pavirv00049182m	-2.68169	AT3G26380.1	Melibiase family protein		Pavirv00005779m	4.23961	0	0
Pavirv00001934m	-2.6814	AT4G34400.1	AP2/B3-like transcriptional factor family protein		Pavirv00050304m	4.23939	AT1G68690.1	Protein kinase superfamily protein
Pavirv00047452m	-2.68075	AT2G36320.1	A20/AN1-like zinc finger family protein		Pavirv00000652m	4.23736	AT5G53370.1	pectin methylesterase PCR fragment F
Pavirv00021380m	-2.67845	AT5G35400.2	Pseudouridine synthase family protein		Pavirv00043288m	4.2339	0	0
Pavirv00009775m	-2.67585	AT3G42860.1	zinc knuckle (CCHC-type) family protein		Pavirv00018149m	4.23231	AT4G21410.1	cysteine-rich RLK (RECEPTOR-like protein kinase) 29
Pavirv00008636m	-2.67255	AT5G10070.1	RNase L inhibitor protein-related		Pavirv00052971m	4.22902	AT5G25610.1	BURP domain-containing protein
Pavirv00056869m	-2.67237	AT5G36110.1	cytochrome P450, family 716, subfamily A, polypeptide 1		Pavirv00021467m	4.22716	AT1G09540.1	myb domain protein 61
Pavirv00005365m	-2.67077	0	0		Pavirv00045524m	4.22561	AT4G39490.1	cytochrome P450, family 96, subfamily A, polypeptide 10
Pavirv00003903m	-2.66947	AT5G28050.2	Cytidine/deoxycytidylate deaminase family protein		Pavirv00019364m	4.22385	AT1G48480.1	receptor-like kinase 1
Pavirv00010613m	-2.66937	AT4G10110.1	RNA-binding (RRM/RBD/RNP motifs) family protein		Pavirv00061199m	4.21543	AT4G06744.1	Leucine-rich repeat (LRR) family protein
Pavirv00033530m	-2.66423	0	0		Pavirv00059857m	4.20917	AT1G02780.1	Ribosomal protein L19e family protein
Pavirv00000704m	-2.66345	AT5G28840.1	GDP-D-mannose 3\',5\'-epimerase		Pavirv00064560m	4.20902	AT4G04330.1	Chaperonin-like RbcX protein
Pavirv00027318m	-2.6625	AT3G18990.1	AP2/B3-like transcriptional factor family protein		Pavirv00043819m	4.20893	AT1G05805.1	basic helix-loop-helix (bHLH) DNA-binding superfamily protein
Pavirv00068091m	-2.65872	AT5G07070.1	CBL-interacting protein kinase 2		Pavirv00061152m	4.20522	AT3G16570.1	rapid alkalinization factor 23
Pavirv00033852m	-2.65513	AT2G26570.1	Plant protein of unknown function (DUF827)		Pavirv00041014m	4.20368	AT4G39770.1	Haloacid dehalogenase-like hydrolase (HAD) superfamily protein
Pavirv00006717m	-2.65291	AT3G04600.1	Nucleotidylyl transferase superfamily protein		Pavirv00064056m	4.20089	AT5G06530.1	ABC-2 type transporter family protein
Pavirv00029483m	-2.64746	AT1G76740.1	0		Pavirv00068079m	4.20057	AT5G66560.1	Phototropic-responsive NPH3 family protein
Pavirv00068869m	-2.64525	0	0		Pavirv00036333m	4.19364	AT2G24440.1	selenium binding
Pavirv00064445m	-2.64205	AT3G25220.1	FK506-binding protein 15 kD-1		Pavirv00001896m	4.19309	AT3G15810.1	Protein of unknown function (DUF567)
Pavirv00009900m	-2.64187	AT1G68570.1	Major facilitator superfamily protein		Pavirv00008421m	4.18702	0	0
Pavirv00031450m	-2.63902	AT2G37710.1	receptor lectin kinase		Pavirv00019172m	4.18559	0	0
Pavirv00070175m	-2.63447	0	0		Pavirv00041264m	4.18452	AT3G42170.1	BED zinc finger ;hAT family dimerisation domain
Pavirv00050697m	-2.63252	AT3G18570.1	Oleosin family protein		Pavirv00029883m	4.18346	AT1G77580.2	Plant protein of unknown function (DUF869)
Pavirv00059388m	-2.6268	AT5G50850.1	Transketolase family protein		Pavirv00049304m	4.18319	0	0
Pavirv00064547m	-2.62669	AT3G53780.2	RHOMBOID-like protein 4		Pavirv00005450m	4.18169	AT3G19820.1	cell elongation protein / DWARF1 / DIMINUTO (DIM)
Pavirv00012381m	-2.62624	AT1G04560.1	AWPM-19-like family protein		Pavirv00008607m	4.18025	AT1G19180.1	jasmonate-zim-domain protein 1
Pavirv00025972m	-2.62602	AT2G38465.1	0		Pavirv00041905m	4.17877	AT1G08500.1	early nodulin-like protein 18
Pavirv00012667m	-2.62587	AT2G34410.1	O-acetyltransferase family protein		Pavirv00065831m	4.17875	0	0
Pavirv00023995m	-2.62508	AT3G55440.1	triosephosphate isomerase		Pavirv00022669m	4.17256	AT1G76890.2	Duplicated homeodomain-like superfamily protein
Pavirv00041096m	-2.62472	AT2G37710.1	receptor lectin kinase		Pavirv00059208m	4.16792	AT4G34135.1	UDP-glucosyltransferase 73B2
Pavirv00046029m	-2.62069	0	0		Pavirv00056865m	4.16454	AT3G13600.1	calmodulin-binding family protein
Pavirv00063553m	-2.61749	AT5G56550.1	oxidative stress 3		Pavirv00046779m	4.1609	AT2G02850.1	plantacyanin
Pavirv00005448m	-2.61725	AT5G49410.1	0		Pavirv00011842m	4.15385	AT5G20480.1	EF-TU receptor
Pavirv00027820m	-2.61634	0	0		Pavirv00049617m	4.15347	0	0
Pavirv00064251m	-2.61563	AT2G03520.1	ureide permease 4		Pavirv00064503m	4.15192	AT1G60590.1	Pectin lyase-like superfamily protein
Pavirv00005216m	-2.6141	AT5G13000.1	glucan synthase-like 12		Pavirv00041431m	4.14369	AT5G49760.1	Leucine-rich repeat protein kinase family protein
Pavirv00047629m	-2.61345	AT5G49550.1	0		Pavirv00050773m	4.142	AT1G05260.1	Peroxidase superfamily protein
Pavirv00011402m	-2.61318	AT3G56210.5	ARM repeat superfamily protein		Pavirv00028308m	4.14059	AT3G22910.1	ATPase E1-E2 type family protein / haloacid dehalogenase-like hydrolase family protein
Pavirv00065887m	-2.61109	AT5G07900.1	Mitochondrial transcription termination factor family protein		Pavirv00056236m	4.13834	AT4G18390.1	TEOSINTE BRANCHED 1, cycloidea and PCF transcription factor 2
Pavirv00020779m	-2.6085	AT4G18170.1	WRKY DNA-binding protein 28		Pavirv00041910m	4.13645	AT1G73240.1	0
Pavirv00052383m	-2.60844	AT4G01400.3	0		Pavirv00019020m	4.12834	AT1G26770.1	expansin A10
Pavirv00037748m	-2.60704	AT3G44735.1	PHYTOSULFOKINE 3 PRECURSOR		Pavirv00000322m	4.12816	0	0
Pavirv00059699m	-2.60677	AT5G10650.1	RING/U-box superfamily protein		Pavirv00000485m	4.12771	AT5G58860.1	cytochrome P450, family 86, subfamily A, polypeptide 1
Pavirv00022539m	-2.60677	AT3G07990.1	serine carboxypeptidase-like 27		Pavirv00038173m	4.12179	0	0
Pavirv00017321m	-2.60489	AT3G58930.1	F-box/RNI-like superfamily protein		Pavirv00053327m	4.12058	AT2G38760.1	annexin 3
Pavirv00059597m	-2.60446	AT2G16530.1	3-oxo-5-alpha-steroid 4-dehydrogenase family protein		Pavirv00055148m	4.11757	0	0
Pavirv00052863m	-2.60439	AT1G12790.1	0		Pavirv00015680m	4.11381	AT1G77720.1	putative protein kinase 1
Pavirv00056064m	-2.60364	0	0		Pavirv00056499m	4.11254	AT2G16060.1	hemoglobin 1
Pavirv00049352m	-2.60358	AT4G10440.1	S-adenosyl-L-methionine-dependent methyltransferases superfamily protein		Pavirv00046254m	4.11231	AT3G44735.1	PHYTOSULFOKINE 3 PRECURSOR
Pavirv00009681m	-2.60286	AT3G50740.1	UDP-glucosyl transferase 72E1		Pavirv00014258m	4.11222	AT1G04000.1	0
Pavirv00067674m	-2.60136	AT5G64630.2	Transducin/WD40 repeat-like superfamily protein		Pavirv00013912m	4.11131	AT3G02040.1	senescence-related gene 3
Pavirv00015381m	-2.6011	0	0		Pavirv00022922m	4.11122	AT1G48590.2	Calcium-dependent lipid-binding (CaLB domain) family protein
Pavirv00025933m	-2.60008	AT1G49170.1	Protein of unknown function (DUF167)		Pavirv00034669m	4.1096	AT4G19410.1	Pectinacetylesterase family protein
Pavirv00036819m	-2.59896	AT3G48740.1	Nodulin MtN3 family protein		Pavirv00034401m	4.10626	AT3G08030.1	Protein of unknown function, DUF642
Pavirv00038977m	-2.59797	AT1G56220.3	Dormancy/auxin associated family protein		Pavirv00069774m	4.10376	AT1G10390.1	Nucleoporin autopeptidase
Pavirv00002164m	-2.59777	AT1G35530.2	DEAD/DEAH box RNA helicase family protein		Pavirv00011163m	4.10369	AT5G22200.1	Late embryogenesis abundant (LEA) hydroxyproline-rich glycoprotein family
Pavirv00066432m	-2.59738	AT5G25120.1	ytochrome p450, family 71, subfamily B, polypeptide 11		Pavirv00001125m	4.1018	AT1G65680.1	expansin B2
Pavirv00020844m	-2.59595	AT5G64520.1	homolog of X-ray repair cross complementing 2 (XRCC2)		Pavirv00028077m	4.10143	AT5G41220.1	glutathione S-transferase THETA 3
Pavirv00049660m	-2.59551	AT5G24490.1	30S ribosomal protein, putative		Pavirv00036779m	4.10091	0	0
Pavirv00023447m	-2.59498	AT4G33467.2	0		Pavirv00066976m	4.09341	0	0
Pavirv00008625m	-2.59413	0	0		Pavirv00006622m	4.08796	AT2G07050.1	cycloartenol synthase 1
Pavirv00010143m	-2.59412	0	0		Pavirv00067007m	4.08356	AT5G49630.1	amino acid permease 6
Pavirv00021137m	-2.59335	AT4G23180.1	cysteine-rich RLK (RECEPTOR-like protein kinase) 10		Pavirv00064618m	4.08191	AT2G34190.1	Xanthine/uracil permease family protein
Pavirv00042887m	-2.5906	0	0		Pavirv00064993m	4.07843	AT3G14460.1	LRR and NB-ARC domains-containing disease resistance protein
Pavirv00048102m	-2.59037	AT5G66460.1	Glycosyl hydrolase superfamily protein		Pavirv00027184m	4.07686	0	0
Pavirv00015369m	-2.59017	AT5G10480.1	Protein-tyrosine phosphatase-like, PTPLA		Pavirv00056289m	4.07427	AT2G26560.1	phospholipase A 2A
Pavirv00014593m	-2.58934	AT3G62190.1	Chaperone DnaJ-domain superfamily protein		Pavirv00023064m	4.0674	AT4G34135.1	UDP-glucosyltransferase 73B2
Pavirv00050587m	-2.58779	AT1G24625.1	zinc finger protein 7		Pavirv00028255m	4.06695	AT4G18910.1	NOD26-like intrinsic protein 1;2
Pavirv00060655m	-2.58685	AT3G27060.1	Ferritin/ribonucleotide reductase-like family protein		Pavirv00011519m	4.06539	AT3G15820.1	phosphatidic acid phosphatase-related / PAP2-related
Pavirv00068432m	-2.58226	AT2G24100.1	0		Pavirv00047345m	4.06521	AT5G38530.1	tryptophan synthase beta type 2
Pavirv00052878m	-2.58163	AT3G10980.1	PLAC8 family protein		Pavirv00000024m	4.064	AT5G45550.1	Mob1/phocein family protein
Pavirv00028049m	-2.58148	0	0		Pavirv00055209m	4.06262	AT4G39790.1	Protein of unknown function (DUF630 and DUF632)
Pavirv00054724m	-2.57729	AT4G31180.1	Class II aminoacyl-tRNA and biotin synthetases superfamily protein		Pavirv00042239m	4.05164	AT5G45540.1	Protein of unknown function (DUF594)
Pavirv00017895m	-2.57697	AT5G65620.1	Zincin-like metalloproteases family protein		Pavirv00057167m	4.04703	AT5G43020.1	Leucine-rich repeat protein kinase family protein
Pavirv00052979m	-2.57619	AT4G25540.1	homolog of DNA mismatch repair protein MSH3		Pavirv00018360m	4.04587	AT2G28070.1	ABC-2 type transporter family protein
Pavirv00068255m	-2.57505	AT5G55830.1	Concanavalin A-like lectin protein kinase family protein		Pavirv00001997m	4.04474	AT2G23390.1	0
Pavirv00024768m	-2.57135	AT4G33150.3	lysine-ketoglutarate reductase/saccharopine dehydrogenase bifunctional enzyme		Pavirv00048053m	4.0415	AT5G24270.1	Calcium-binding EF-hand family protein
Pavirv00045951m	-2.57119	AT4G20070.1	allantoate amidohydrolase		Pavirv00069562m	4.03966	AT3G44220.1	Late embryogenesis abundant (LEA) hydroxyproline-rich glycoprotein family
Pavirv00052483m	-2.57007	AT4G17090.1	chloroplast beta-amylase		Pavirv00019305m	4.03495	AT1G65680.1	expansin B2
Pavirv00000197m	-2.56829	AT1G78230.1	Outer arm dynein light chain 1 protein		Pavirv00035304m	4.03393	AT2G30400.1	ovate family protein 2
Pavirv00035311m	-2.56809	0	0		Pavirv00064639m	4.03337	AT3G61670.1	Protein of unknown function (DUF3133)
Pavirv00038917m	-2.56386	AT2G16430.2	purple acid phosphatase 10		Pavirv00021016m	4.0304	AT3G48950.1	Pectin lyase-like superfamily protein
Pavirv00026018m	-2.56278	AT2G45400.1	NAD(P)-binding Rossmann-fold superfamily protein		Pavirv00056906m	4.02946	AT3G22142.1	Bifunctional inhibitor/lipid-transfer protein/seed storage 2S albumin superfamily protein
Pavirv00026713m	-2.56174	0	0		Pavirv00048915m	4.02822	0	0
Pavirv00065851m	-2.5588	AT2G29120.1	glutamate receptor 2.7		Pavirv00069890m	4.02808	AT4G35490.1	mitochondrial ribosomal protein L11
Pavirv00009308m	-2.55519	AT1G48410.2	Stabilizer of iron transporter SufD / Polynucleotidyl transferase		Pavirv00057059m	4.02685	AT1G01120.1	3-ketoacyl-CoA synthase 1
Pavirv00032536m	-2.55281	AT1G52950.1	Nucleic acid-binding, OB-fold-like protein		Pavirv00056800m	4.02601	AT1G64920.1	UDP-Glycosyltransferase superfamily protein
Pavirv00044661m	-2.55135	AT5G41330.1	BTB/POZ domain with WD40/YVTN repeat-like protein		Pavirv00012401m	4.02493	AT5G51460.2	Haloacid dehalogenase-like hydrolase (HAD) superfamily protein
Pavirv00013812m	-2.54982	0	0		Pavirv00033816m	4.02256	AT1G27040.1	Major facilitator superfamily protein
Pavirv00034757m	-2.54864	AT1G06200.1	Peptidase S24/S26A/S26B/S26C family protein		Pavirv00044842m	4.02137	AT5G48610.1	0
Pavirv00042155m	-2.54463	AT1G32540.1	lsd one like 1		Pavirv00035386m	4.01825	AT1G34580.1	Major facilitator superfamily protein
Pavirv00007496m	-2.54172	0	0		Pavirv00033090m	4.0171	AT3G19000.1	2-oxoglutarate (2OG) and Fe(II)-dependent oxygenase superfamily protein
Pavirv00052908m	-2.53995	AT3G13050.1	Major facilitator superfamily protein		Pavirv00034990m	4.016	0	0
Pavirv00023269m	-2.5379	AT3G14420.1	Aldolase-type TIM barrel family protein		Pavirv00062090m	4.01438	AT1G04020.1	breast cancer associated RING 1
Pavirv00005057m	-2.53731	AT2G47600.1	magnesium/proton exchanger		Pavirv00060273m	4.00933	AT1G18170.1	FKBP-like peptidyl-prolyl cis-trans isomerase family protein
Pavirv00063083m	-2.53449	AT5G47560.1	tonoplast dicarboxylate transporter		Pavirv00048282m	4.00843	AT2G40925.1	F-box and associated interaction domains-containing protein
Pavirv00009908m	-2.53433	AT3G51000.1	alpha/beta-Hydrolases superfamily protein		Pavirv00048382m	4.00797	AT1G12740.1	cytochrome P450, family 87, subfamily A, polypeptide 2
Pavirv00036206m	-2.5342	AT1G32640.1	Basic helix-loop-helix (bHLH) DNA-binding family protein		Pavirv00041253m	4.00675	AT4G29260.1	HAD superfamily, subfamily IIIB acid phosphatase
Pavirv00024612m	-2.53006	AT3G13050.1	Major facilitator superfamily protein		Pavirv00006499m	4.00228	AT4G10960.1	UDP-D-glucose/UDP-D-galactose 4-epimerase 5
Pavirv00066274m	-2.52987	AT1G05060.1	0		Pavirv00064907m	3.99651	AT5G02190.1	Eukaryotic aspartyl protease family protein
Pavirv00006010m	-2.52964	0	0		Pavirv00068724m	3.99591	0	0
Pavirv00011566m	-2.52664	AT3G13730.1	cytochrome P450, family 90, subfamily D, polypeptide 1		Pavirv00046781m	3.98854	AT1G35710.1	Protein kinase family protein with leucine-rich repeat domain
Pavirv00039320m	-2.52113	AT3G13050.1	Major facilitator superfamily protein		Pavirv00038926m	3.98852	AT1G76890.2	Duplicated homeodomain-like superfamily protein
Pavirv00034648m	-2.51695	AT4G31380.1	FPF1-like protein 1		Pavirv00015960m	3.98596	0	0
Pavirv00043461m	-2.51356	AT1G10630.1	ADP-ribosylation factor A1F		Pavirv00028678m	3.98261	AT4G12110.1	sterol-4alpha-methyl oxidase 1-1
Pavirv00028066m	-2.51132	AT4G14930.1	Survival protein SurE-like phosphatase/nucleotidase		Pavirv00044272m	3.97607	0	0
Pavirv00003717m	-2.50933	AT2G25740.1	ATP-dependent protease La (LON) domain protein		Pavirv00031598m	3.97465	0	0
Pavirv00013214m	-2.50779	AT5G10650.1	RING/U-box superfamily protein		Pavirv00021189m	3.97311	0	0
Pavirv00034169m	-2.50699	AT4G18540.1	0		Pavirv00020831m	3.97186	0	0
Pavirv00044537m	-2.50648	0	0		Pavirv00027887m	3.97164	AT5G25140.1	cytochrome P450, family 71, subfamily B, polypeptide 13
Pavirv00068092m	-2.50642	0	0		Pavirv00026504m	3.97115	AT3G23820.1	UDP-D-glucuronate 4-epimerase 6
Pavirv00044705m	-2.50562	AT3G06880.2	Transducin/WD40 repeat-like superfamily protein		Pavirv00024647m	3.96829	AT1G04240.1	AUX/IAA transcriptional regulator family protein
Pavirv00012822m	-2.50536	AT4G31080.1	Protein of unknown function (DUF2296)		Pavirv00027780m	3.96596	AT3G62760.1	Glutathione S-transferase family protein
Pavirv00047639m	-2.50308	AT3G53810.1	Concanavalin A-like lectin protein kinase family protein		Pavirv00042867m	3.96571	AT2G36690.1	2-oxoglutarate (2OG) and Fe(II)-dependent oxygenase superfamily protein
Pavirv00047932m	-2.50215	AT2G26560.1	phospholipase A 2A		Pavirv00049435m	3.96482	0	0
Pavirv00052167m	-2.49908	AT5G26770.1	0		Pavirv00017463m	3.96367	AT2G45210.1	SAUR-like auxin-responsive protein family
Pavirv00002585m	-2.49773	0	0		Pavirv00009534m	3.9634	AT3G52240.1	0
Pavirv00028234m	-2.49718	AT4G20070.1	allantoate amidohydrolase		Pavirv00061112m	3.96305	AT2G42320.1	nucleolar protein gar2-related
Pavirv00006389m	-2.49434	AT3G25230.2	rotamase FKBP 1		Pavirv00039800m	3.96186	0	0
Pavirv00020146m	-2.48926	AT5G15550.1	Transducin/WD40 repeat-like superfamily protein		Pavirv00039593m	3.95974	0	0
Pavirv00042514m	-2.48719	0	0		Pavirv00023694m	3.95594	AT5G17420.1	Cellulose synthase family protein
Pavirv00052106m	-2.48533	AT2G38240.1	2-oxoglutarate (2OG) and Fe(II)-dependent oxygenase superfamily protein		Pavirv00055818m	3.95535	AT5G13880.1	0
Pavirv00032692m	-2.48307	AT1G12350.1	4-phospho-panto-thenoylcysteine synthetase		Pavirv00021381m	3.95462	AT5G45550.1	Mob1/phocein family protein
Pavirv00060004m	-2.47955	AT5G11950.1	Putative lysine decarboxylase family protein		Pavirv00013846m	3.9477	0	0
Pavirv00066209m	-2.47888	AT4G21160.1	Calcium-dependent ARF-type GTPase activating protein family		Pavirv00052516m	3.94621	AT1G69770.1	chromomethylase 3
Pavirv00014505m	-2.47865	AT3G26380.1	Melibiase family protein		Pavirv00040804m	3.94619	AT3G23560.1	MATE efflux family protein
Pavirv00059983m	-2.47786	AT1G77810.2	Galactosyltransferase family protein		Pavirv00069804m	3.94501	AT1G62200.1	Major facilitator superfamily protein
Pavirv00042246m	-2.47392	0	0		Pavirv00066001m	3.94354	AT5G50400.1	purple acid phosphatase 27
Pavirv00060207m	-2.47211	AT4G12610.2	transcription activators;DNA binding;RNA polymerase II transcription factors;catalytics;transcription initiation factors		Pavirv00013113m	3.94351	0	0
Pavirv00015453m	-2.47196	AT4G23760.1	Cox19-like CHCH family protein		Pavirv00064505m	3.94317	AT4G36920.1	Integrase-type DNA-binding superfamily protein
Pavirv00014848m	-2.47071	AT4G05160.1	AMP-dependent synthetase and ligase family protein		Pavirv00055607m	3.94055	AT2G39050.1	hydroxyproline-rich glycoprotein family protein
Pavirv00024741m	-2.47032	AT4G13180.1	NAD(P)-binding Rossmann-fold superfamily protein		Pavirv00042532m	3.94003	0	0
Pavirv00028713m	-2.47021	AT1G56350.1	Peptide chain release factor 2		Pavirv00069111m	3.93821	0	0
Pavirv00027735m	-2.46404	AT5G27730.1	Protein of unknown function (DUF1624)		Pavirv00039172m	3.9363	0	0
Pavirv00041232m	-2.4627	AT2G37390.1	Chloroplast-targeted copper chaperone protein		Pavirv00003619m	3.936	AT4G12110.1	sterol-4alpha-methyl oxidase 1-1
Pavirv00010228m	-2.46213	AT1G60710.1	NAD(P)-linked oxidoreductase superfamily protein		Pavirv00035136m	3.9353	AT5G62580.1	ARM repeat superfamily protein
Pavirv00003233m	-2.46177	AT2G30580.1	DREB2A-interacting protein 2		Pavirv00017164m	3.93296	0	0
Pavirv00068928m	-2.46049	AT1G71830.1	somatic embryogenesis receptor-like kinase 1		Pavirv00034393m	3.93254	AT3G10180.1	P-loop containing nucleoside triphosphate hydrolases superfamily protein
Pavirv00032494m	-2.46037	AT5G14940.1	Major facilitator superfamily protein		Pavirv00037921m	3.92803	AT3G53720.1	cation/H+ exchanger 20
Pavirv00035154m	-2.46031	AT1G32540.1	lsd one like 1		Pavirv00054758m	3.9269	AT5G22200.1	Late embryogenesis abundant (LEA) hydroxyproline-rich glycoprotein family
Pavirv00055643m	-2.45818	AT1G10370.1	Glutathione S-transferase family protein		Pavirv00051788m	3.92468	AT5G61200.3	0
Pavirv00061559m	-2.4548	AT1G10360.1	glutathione S-transferase TAU 18		Pavirv00067059m	3.92417	AT3G14470.1	NB-ARC domain-containing disease resistance protein
Pavirv00022279m	-2.4538	AT4G38260.1	Protein of unknown function (DUF833)		Pavirv00055186m	3.92258	0	0
Pavirv00041539m	-2.45144	0	0		Pavirv00037546m	3.92071	AT1G19080.1	GINS complex protein
Pavirv00030043m	-2.45109	AT2G41830.1	Uncharacterized protein		Pavirv00067867m	3.91973	AT5G59320.1	lipid transfer protein 3
Pavirv00000866m	-2.44877	AT5G56090.1	cytochrome c oxidase 15		Pavirv00013188m	3.91827	AT4G21110.1	G10 family protein
Pavirv00007261m	-2.44823	AT4G12790.1	P-loop containing nucleoside triphosphate hydrolases superfamily protein		Pavirv00014625m	3.91475	0	0
Pavirv00023086m	-2.44426	AT5G03030.1	Chaperone DnaJ-domain superfamily protein		Pavirv00068360m	3.91271	0	0
Pavirv00056820m	-2.44204	AT4G37050.1	PATATIN-like protein 4		Pavirv00012090m	3.91132	AT2G18980.1	Peroxidase superfamily protein
Pavirv00056684m	-2.43844	0	0		Pavirv00021364m	3.91099	AT1G13560.1	aminoalcoholphosphotransferase 1
Pavirv00068263m	-2.43668	AT3G48000.1	aldehyde dehydrogenase 2B4		Pavirv00060485m	3.90972	AT1G09630.1	RAB GTPase 11C
Pavirv00007697m	-2.43649	AT2G47870.1	Thioredoxin superfamily protein		Pavirv00034155m	3.90671	0	0
Pavirv00053390m	-2.43486	AT3G46730.1	NB-ARC domain-containing disease resistance protein		Pavirv00046246m	3.90508	0	0
Pavirv00060099m	-2.43483	AT1G72310.1	RING/U-box superfamily protein		Pavirv00061007m	3.90451	AT5G39120.1	RmlC-like cupins superfamily protein
Pavirv00011076m	-2.43396	AT4G08550.1	electron carriers;protein disulfide oxidoreductases		Pavirv00046017m	3.9031	AT5G52060.1	BCL-2-associated athanogene 1
Pavirv00018628m	-2.43381	0	0		Pavirv00043378m	3.90268	AT1G16160.1	wall associated kinase-like 5
Pavirv00020298m	-2.43271	AT1G67100.1	LOB domain-containing protein 40		Pavirv00026010m	3.89949	AT4G36530.2	alpha/beta-Hydrolases superfamily protein
Pavirv00041256m	-2.43134	AT2G36090.1	F-box family protein		Pavirv00010919m	3.89599	AT3G30380.2	alpha/beta-Hydrolases superfamily protein
Pavirv00056011m	-2.42868	AT3G51000.1	alpha/beta-Hydrolases superfamily protein		Pavirv00063214m	3.89309	0	0
Pavirv00052358m	-2.42739	0	0		Pavirv00066805m	3.89295	0	0
Pavirv00055892m	-2.42666	0	0		Pavirv00018222m	3.89202	0	0
Pavirv00070034m	-2.42629	AT3G18170.1	Glycosyltransferase family 61 protein		Pavirv00010240m	3.89157	AT3G46730.1	NB-ARC domain-containing disease resistance protein
Pavirv00028633m	-2.42433	AT3G53180.1	glutamate-ammonia ligases;catalytics;glutamate-ammonia ligases		Pavirv00070382m	3.89087	AT5G16730.1	Plant protein of unknown function (DUF827)
Pavirv00002189m	-2.42293	AT3G59060.2	phytochrome interacting factor 3-like 6		Pavirv00053081m	3.88865	AT3G16210.1	F-box family protein
Pavirv00003118m	-2.42134	AT1G02860.1	SPX (SYG1/Pho81/XPR1) domain-containing protein		Pavirv00070283m	3.88695	AT5G22580.1	Stress responsive A/B Barrel Domain
Pavirv00005972m	-2.42058	0	0		Pavirv00048912m	3.88306	AT1G63910.1	myb domain protein 103
Pavirv00030695m	-2.41983	0	0		Pavirv00040776m	3.88098	0	0
Pavirv00042072m	-2.41849	AT5G50920.1	CLPC homologue 1		Pavirv00032208m	3.88041	AT5G66540.1	0
Pavirv00006855m	-2.41829	AT2G47870.1	Thioredoxin superfamily protein		Pavirv00015048m	3.8778	0	0
Pavirv00032223m	-2.41583	AT5G04360.1	limit dextrinase		Pavirv00044223m	3.87327	AT1G19230.1	Riboflavin synthase-like superfamily protein
Pavirv00019896m	-2.41498	AT1G78080.1	related to AP2 4		Pavirv00001139m	3.87262	AT3G01570.1	Oleosin family protein
Pavirv00013802m	-2.41443	AT3G55610.1	delta 1-pyrroline-5-carboxylate synthase 2		Pavirv00002581m	3.87029	AT1G32450.1	nitrate transporter 1.5
Pavirv00047298m	-2.41325	AT1G04860.1	ubiquitin-specific protease 2		Pavirv00034322m	3.86993	AT1G12740.2	cytochrome P450, family 87, subfamily A, polypeptide 2
Pavirv00032071m	-2.41264	AT3G16910.1	acyl-activating enzyme 7		Pavirv00025736m	3.86615	AT2G43320.1	S-adenosyl-L-methionine-dependent methyltransferases superfamily protein
Pavirv00011614m	-2.41073	0	0		Pavirv00038747m	3.86583	AT3G48520.1	cytochrome P450, family 94, subfamily B, polypeptide 3
Pavirv00070747m	-2.41044	AT4G35790.2	phospholipase D delta		Pavirv00014462m	3.86567	AT1G13635.1	DNA glycosylase superfamily protein
Pavirv00007907m	-2.40913	AT1G51550.1	Kelch repeat-containing F-box family protein		Pavirv00052698m	3.86523	AT3G06880.2	Transducin/WD40 repeat-like superfamily protein
Pavirv00024462m	-2.40486	AT4G21110.1	G10 family protein		Pavirv00018150m	3.86291	0	0
Pavirv00032775m	-2.40457	AT2G39780.1	ribonuclease 2		Pavirv00015019m	3.86099	AT5G66460.1	Glycosyl hydrolase superfamily protein
Pavirv00068279m	-2.404	AT1G76050.2	Pseudouridine synthase family protein		Pavirv00023850m	3.86058	AT5G66240.2	Transducin/WD40 repeat-like superfamily protein
Pavirv00062735m	-2.40138	AT1G06840.1	Leucine-rich repeat protein kinase family protein		Pavirv00045357m	3.85986	AT5G55490.1	gamete expressed protein 1
Pavirv00005816m	-2.40065	AT5G01670.1	NAD(P)-linked oxidoreductase superfamily protein		Pavirv00028129m	3.85814	0	0
Pavirv00000884m	-2.3993	AT5G66400.1	Dehydrin family protein		Pavirv00069381m	3.85701	0	0
Pavirv00039627m	-2.39918	AT4G27470.1	RING membrane-anchor 3		Pavirv00004666m	3.85476	AT5G11590.1	Integrase-type DNA-binding superfamily protein
Pavirv00065308m	-2.39907	0	0		Pavirv00036133m	3.85378	AT1G56120.1	Leucine-rich repeat transmembrane protein kinase
Pavirv00037740m	-2.3982	AT3G12480.1	nuclear factor Y, subunit C11		Pavirv00068862m	3.85217	AT4G31860.1	Protein phosphatase 2C family protein
Pavirv00019637m	-2.39686	AT1G22150.1	sulfate transporter 1;3		Pavirv00014295m	3.85097	AT5G26230.1	0
Pavirv00008002m	-2.39512	AT1G27290.1	0		Pavirv00038240m	3.84714	AT4G39790.1	Protein of unknown function (DUF630 and DUF632)
Pavirv00003676m	-2.39473	AT3G14470.1	NB-ARC domain-containing disease resistance protein		Pavirv00008124m	3.84692	0	0
Pavirv00055334m	-2.39423	AT2G37340.1	arginine/serine-rich zinc knuckle-containing protein 33		Pavirv00002426m	3.84567	AT1G71520.1	Integrase-type DNA-binding superfamily protein
Pavirv00024169m	-2.39368	AT3G53180.1	glutamate-ammonia ligases;catalytics;glutamate-ammonia ligases		Pavirv00015316m	3.84242	AT5G45160.1	Root hair defective 3 GTP-binding protein (RHD3)
Pavirv00014873m	-2.38981	AT2G02850.1	plantacyanin		Pavirv00013102m	3.84118	AT2G34480.1	Ribosomal protein L18ae/LX family protein
Pavirv00044419m	-2.38875	AT2G39570.1	ACT domain-containing protein		Pavirv00069193m	3.83257	AT1G12900.1	glyceraldehyde 3-phosphate dehydrogenase A subunit 2
Pavirv00045168m	-2.38723	AT4G05120.1	Major facilitator superfamily protein		Pavirv00051308m	3.82837	AT2G34830.1	WRKY DNA-binding protein 35
Pavirv00042946m	-2.38691	0	0		Pavirv00025851m	3.82631	AT3G13790.2	Glycosyl hydrolases family 32 protein
Pavirv00034557m	-2.38551	AT1G70210.1	CYCLIN D1;1		Pavirv00017931m	3.82605	AT5G25940.1	early nodulin-related
Pavirv00009199m	-2.3852	AT2G15890.1	maternal effect embryo arrest 14		Pavirv00033946m	3.82119	0	0
Pavirv00016935m	-2.38503	AT3G48820.1	Glycosyltransferase family 29 (sialyltransferase) family protein		Pavirv00051258m	3.82068	AT2G20870.1	cell wall protein precursor, putative
Pavirv00065065m	-2.37912	AT5G09995.3	0		Pavirv00002990m	3.82004	AT2G39730.3	rubisco activase
Pavirv00014502m	-2.37909	0	0		Pavirv00009634m	3.81936	AT1G04050.1	homolog of SU(var)3-9 1
Pavirv00006437m	-2.3777	AT1G70670.1	Caleosin-related family protein		Pavirv00047768m	3.81837	AT1G77720.1	putative protein kinase 1
Pavirv00027228m	-2.37768	AT3G48280.1	cytochrome P450, family 71, subfamily A, polypeptide 25		Pavirv00048609m	3.81724	AT2G47160.1	HCO3- transporter family
Pavirv00005278m	-2.37727	0	0		Pavirv00016144m	3.81627	AT1G64355.1	0
Pavirv00040066m	-2.37581	AT1G15520.1	pleiotropic drug resistance 12		Pavirv00059710m	3.81415	AT1G15000.1	serine carboxypeptidase-like 50
Pavirv00007532m	-2.37556	AT4G33890.1	0		Pavirv00031151m	3.80902	AT3G11180.1	2-oxoglutarate (2OG) and Fe(II)-dependent oxygenase superfamily protein
Pavirv00063150m	-2.37478	AT3G56400.1	WRKY DNA-binding protein 70		Pavirv00040397m	3.80893	AT1G33260.2	Protein kinase superfamily protein
Pavirv00035000m	-2.3733	AT3G20330.1	PYRIMIDINE B		Pavirv00022040m	3.80702	AT3G03770.1	Leucine-rich repeat protein kinase family protein
Pavirv00001679m	-2.37303	0	0		Pavirv00048971m	3.80586	AT5G13400.1	Major facilitator superfamily protein
Pavirv00003217m	-2.37284	AT2G47420.1	Ribosomal RNA adenine dimethylase family protein		Pavirv00023611m	3.80488	AT3G23090.1	TPX2 (targeting protein for Xklp2) protein family
Pavirv00024032m	-2.3725	AT1G10370.1	Glutathione S-transferase family protein		Pavirv00050516m	3.80389	AT3G28580.1	P-loop containing nucleoside triphosphate hydrolases superfamily protein
Pavirv00065601m	-2.37136	0	0		Pavirv00015569m	3.8036	AT1G63220.1	Calcium-dependent lipid-binding (CaLB domain) family protein
Pavirv00042113m	-2.36763	AT5G64530.1	xylem NAC domain 1		Pavirv00058882m	3.79989	0	0
Pavirv00012672m	-2.36479	AT3G25790.1	myb-like transcription factor family protein		Pavirv00028606m	3.79962	AT3G60130.1	beta glucosidase 16
Pavirv00014753m	-2.36184	AT1G04790.1	RING/U-box superfamily protein		Pavirv00015375m	3.79794	AT3G62160.1	HXXXD-type acyl-transferase family protein
Pavirv00052126m	-2.36031	AT5G21100.1	Plant L-ascorbate oxidase		Pavirv00033343m	3.79682	AT1G73620.1	Pathogenesis-related thaumatin superfamily protein
Pavirv00054328m	-2.35684	AT1G29640.1	Protein of unknown function, DUF584		Pavirv00049426m	3.79366	AT3G52450.1	plant U-box 22
Pavirv00035340m	-2.35548	AT1G08650.1	phosphoenolpyruvate carboxylase kinase 1		Pavirv00016718m	3.79204	AT2G35630.1	ARM repeat superfamily protein
Pavirv00008119m	-2.35203	AT4G36790.1	Major facilitator superfamily protein		Pavirv00054089m	3.79164	0	0
Pavirv00024953m	-2.35106	AT5G04750.1	F1F0-ATPase inhibitor protein, putative		Pavirv00012937m	3.78988	AT3G02040.1	senescence-related gene 3
Pavirv00038902m	-2.34617	AT5G15140.1	Galactose mutarotase-like superfamily protein		Pavirv00011870m	3.7882	0	0
Pavirv00044690m	-2.34389	AT4G22220.1	SufE/NifU family protein		Pavirv00037656m	3.78725	AT3G19560.1	F-box family protein
Pavirv00069295m	-2.34381	AT3G14470.1	NB-ARC domain-containing disease resistance protein		Pavirv00020575m	3.78667	AT2G16890.2	UDP-Glycosyltransferase superfamily protein
Pavirv00056623m	-2.34327	AT1G21270.1	wall-associated kinase 2		Pavirv00046954m	3.78565	AT1G77740.1	phosphatidylinositol-4-phosphate 5-kinase 2
Pavirv00057972m	-2.34318	AT5G19760.1	Mitochondrial substrate carrier family protein		Pavirv00065595m	3.78514	AT5G21950.1	alpha/beta-Hydrolases superfamily protein
Pavirv00014748m	-2.34304	AT3G44735.1	PHYTOSULFOKINE 3 PRECURSOR		Pavirv00053983m	3.78243	AT1G33260.2	Protein kinase superfamily protein
Pavirv00054460m	-2.34206	AT3G21690.1	MATE efflux family protein		Pavirv00024347m	3.78161	AT1G19835.1	Plant protein of unknown function (DUF869)
Pavirv00034702m	-2.34065	AT2G17070.1	Arabidopsis protein of unknown function (DUF241)		Pavirv00027580m	3.78036	AT1G49160.2	Protein kinase superfamily protein
Pavirv00065274m	-2.34059	0	0		Pavirv00044862m	3.77725	0	0
Pavirv00041181m	-2.33986	AT4G22220.1	SufE/NifU family protein		Pavirv00038266m	3.77694	AT4G30550.1	Class I glutamine amidotransferase-like superfamily protein
Pavirv00005823m	-2.33845	AT3G02600.1	lipid phosphate phosphatase 3		Pavirv00068157m	3.77245	AT3G50740.1	UDP-glucosyl transferase 72E1
Pavirv00056580m	-2.337	AT2G26570.1	Plant protein of unknown function (DUF827)		Pavirv00015382m	3.76871	0	0
Pavirv00070027m	-2.33682	0	0		Pavirv00011286m	3.76815	AT1G56120.1	Leucine-rich repeat transmembrane protein kinase
Pavirv00060377m	-2.33573	AT2G46210.1	Fatty acid/sphingolipid desaturase		Pavirv00050677m	3.76769	AT1G15950.1	cinnamoyl coa reductase 1
Pavirv00013895m	-2.33502	AT2G38905.1	Low temperature and salt responsive protein family		Pavirv00070557m	3.76553	AT5G45460.1	0
Pavirv00058737m	-2.33415	AT3G52070.2	0		Pavirv00036197m	3.76499	AT1G02180.1	ferredoxin-related
Pavirv00050212m	-2.33214	AT5G48220.1	Aldolase-type TIM barrel family protein		Pavirv00059648m	3.76277	AT1G09200.1	Histone superfamily protein
Pavirv00062247m	-2.32986	AT2G36630.1	Sulfite exporter TauE/SafE family protein		Pavirv00047222m	3.76163	AT1G32220.1	NAD(P)-binding Rossmann-fold superfamily protein
Pavirv00015707m	-2.32825	0	0		Pavirv00046283m	3.75871	AT5G52060.1	BCL-2-associated athanogene 1
Pavirv00069986m	-2.3275	AT1G55850.1	cellulose synthase like E1		Pavirv00053077m	3.75503	AT1G68920.1	basic helix-loop-helix (bHLH) DNA-binding superfamily protein
Pavirv00029875m	-2.32725	AT5G46330.1	Leucine-rich receptor-like protein kinase family protein		Pavirv00042957m	3.75423	AT3G49680.1	branched-chain aminotransferase 3
Pavirv00050531m	-2.32431	AT5G50400.1	purple acid phosphatase 27		Pavirv00031842m	3.75335	AT1G33265.1	Transmembrane proteins 14C
Pavirv00030304m	-2.3241	AT1G48960.1	Adenine nucleotide alpha hydrolases-like superfamily protein		Pavirv00017812m	3.75259	AT2G35860.1	FASCICLIN-like arabinogalactan protein 16 precursor
Pavirv00021949m	-2.32205	AT1G18650.1	plasmodesmata callose-binding protein 3		Pavirv00006629m	3.75116	0	0
Pavirv00025214m	-2.32041	AT3G45180.1	Ubiquitin-like superfamily protein		Pavirv00036460m	3.74836	AT5G54510.1	Auxin-responsive GH3 family protein
Pavirv00031962m	-2.31939	AT3G12600.1	nudix hydrolase homolog 16		Pavirv00034710m	3.74514	AT1G15950.1	cinnamoyl coa reductase 1
Pavirv00014669m	-2.31894	AT5G60850.1	OBF binding protein 4		Pavirv00051340m	3.74502	0	0
Pavirv00036186m	-2.31856	AT4G02090.1	0		Pavirv00040476m	3.74461	AT1G63120.1	RHOMBOID-like 2
Pavirv00054329m	-2.31802	0	0		Pavirv00040715m	3.74107	0	0
Pavirv00026225m	-2.31802	AT5G47740.2	Adenine nucleotide alpha hydrolases-like superfamily protein		Pavirv00008675m	3.73961	AT4G01150.1	0
Pavirv00004428m	-2.31407	AT1G23310.1	glutamate:glyoxylate aminotransferase		Pavirv00059839m	3.73939	AT5G02560.1	histone H2A 12
Pavirv00057651m	-2.31399	AT1G11700.1	Protein of unknown function, DUF584		Pavirv00012188m	3.73595	AT1G78430.1	ROP interactive partner 2
Pavirv00061312m	-2.31099	AT4G08330.1	0		Pavirv00012615m	3.73372	0	0
Pavirv00022107m	-2.3105	AT5G10720.1	histidine kinase 5		Pavirv00056984m	3.73341	AT4G39070.1	B-box zinc finger family protein
Pavirv00014772m	-2.31048	AT5G21170.1	5\'-AMP-activated protein kinase beta-2 subunit protein		Pavirv00053998m	3.7326	AT3G61590.1	Galactose oxidase/kelch repeat superfamily protein
Pavirv00040486m	-2.30988	AT5G59910.1	Histone superfamily protein		Pavirv00005377m	3.72945	AT4G34135.1	UDP-glucosyltransferase 73B2
Pavirv00043470m	-2.30926	AT4G19070.1	Putative membrane lipoprotein		Pavirv00026901m	3.72921	AT5G39865.1	Glutaredoxin family protein
Pavirv00015257m	-2.3092	AT4G27450.1	Aluminium induced protein with YGL and LRDR motifs		Pavirv00022827m	3.72758	AT2G14820.1	Phototropic-responsive NPH3 family protein
Pavirv00006088m	-2.30775	0	0		Pavirv00055133m	3.72746	AT4G22300.1	carboxylesterases
Pavirv00023323m	-2.30576	AT4G32480.1	Protein of unknown function (DUF506)		Pavirv00062798m	3.727	AT5G58060.1	SNARE-like superfamily protein
Pavirv00029286m	-2.30519	AT2G39420.1	alpha/beta-Hydrolases superfamily protein		Pavirv00048526m	3.72471	AT5G65780.1	branched-chain amino acid aminotransferase 5 / branched-chain amino acid transaminase 5 (BCAT5)
Pavirv00040811m	-2.30202	AT1G62670.1	rna processing factor 2		Pavirv00005737m	3.72295	AT3G18000.1	S-adenosyl-L-methionine-dependent methyltransferases superfamily protein
Pavirv00052995m	-2.30191	AT5G66780.1	0		Pavirv00029021m	3.71908	AT4G11000.1	Ankyrin repeat family protein
Pavirv00045621m	-2.30168	AT3G46540.1	ENTH/VHS family protein		Pavirv00036602m	3.71771	AT2G35160.1	SU(VAR)3-9 homolog 5
Pavirv00066296m	-2.29978	AT2G35460.1	Late embryogenesis abundant (LEA) hydroxyproline-rich glycoprotein family		Pavirv00013875m	3.71738	AT5G22090.1	Protein of unknown function (DUF3049)
Pavirv00036356m	-2.29799	AT4G00160.1	F-box/RNI-like/FBD-like domains-containing protein		Pavirv00017597m	3.71458	AT1G65680.1	expansin B2
Pavirv00047688m	-2.29569	AT5G50380.1	exocyst subunit exo70 family protein F1		Pavirv00046889m	3.70953	AT4G26455.1	WPP domain interacting protein 1
Pavirv00013832m	-2.29494	0	0		Pavirv00038905m	3.70948	0	0
Pavirv00056949m	-2.29473	AT5G22380.1	NAC domain containing protein 90		Pavirv00043544m	3.70856	AT1G19300.1	Nucleotide-diphospho-sugar transferases superfamily protein
Pavirv00048119m	-2.29413	AT5G03230.1	Protein of unknown function, DUF584		Pavirv00066975m	3.70686	AT5G25610.1	BURP domain-containing protein
Pavirv00038286m	-2.29254	AT5G56550.1	oxidative stress 3		Pavirv00057371m	3.70517	AT2G19130.1	S-locus lectin protein kinase family protein
Pavirv00064738m	-2.29112	AT1G30520.1	acyl-activating enzyme 14		Pavirv00005728m	3.70517	AT3G15110.1	0
Pavirv00016082m	-2.28909	AT1G32150.1	basic region/leucine zipper transcription factor 68		Pavirv00031863m	3.70492	AT5G64040.1	photosystem I reaction center subunit PSI-N, chloroplast, putative / PSI-N, putative (PSAN)
Pavirv00038948m	-2.2889	0	0		Pavirv00053879m	3.70324	AT1G31650.1	RHO guanyl-nucleotide exchange factor 14
Pavirv00040733m	-2.28653	AT3G58060.1	Cation efflux family protein		Pavirv00035081m	3.7006	AT1G60190.1	ARM repeat superfamily protein
Pavirv00054807m	-2.28621	AT2G26640.1	3-ketoacyl-CoA synthase 11		Pavirv00066985m	3.70013	AT5G35790.1	glucose-6-phosphate dehydrogenase 1
Pavirv00002553m	-2.28562	AT5G10630.2	Translation elongation factor EF1A/initiation factor IF2gamma family protein		Pavirv00069097m	3.69923	AT3G10180.1	P-loop containing nucleoside triphosphate hydrolases superfamily protein
Pavirv00033457m	-2.28479	AT1G33440.1	Major facilitator superfamily protein		Pavirv00010278m	3.69779	AT4G20050.1	Pectin lyase-like superfamily protein
Pavirv00004611m	-2.2847	AT5G56550.1	oxidative stress 3		Pavirv00051764m	3.6947	AT2G30490.1	cinnamate-4-hydroxylase
Pavirv00003409m	-2.28216	AT1G07180.1	alternative NAD(P)H dehydrogenase 1		Pavirv00024796m	3.69415	AT5G45540.1	Protein of unknown function (DUF594)
Pavirv00026155m	-2.28152	AT5G39850.1	Ribosomal protein S4		Pavirv00027844m	3.6904	AT5G24910.1	cytochrome P450, family 714, subfamily A, polypeptide 1
Pavirv00019540m	-2.28084	AT4G37050.1	PATATIN-like protein 4		Pavirv00058520m	3.68963	AT2G16890.2	UDP-Glycosyltransferase superfamily protein
Pavirv00038169m	-2.27977	0	0		Pavirv00022585m	3.68823	AT3G58860.1	F-box/RNI-like superfamily protein
Pavirv00005404m	-2.27958	AT2G33150.1	peroxisomal 3-ketoacyl-CoA thiolase 3		Pavirv00050891m	3.68547	AT1G24530.1	Transducin/WD40 repeat-like superfamily protein
Pavirv00021162m	-2.27693	AT1G27330.1	Ribosome associated membrane protein RAMP4		Pavirv00047210m	3.6854	AT5G05340.1	Peroxidase superfamily protein
Pavirv00014689m	-2.27644	AT5G56980.1	0		Pavirv00017260m	3.68212	AT2G47800.1	multidrug resistance-associated protein 4
Pavirv00041649m	-2.27596	AT4G29990.1	Leucine-rich repeat transmembrane protein kinase protein		Pavirv00018918m	3.68052	AT2G17220.1	Protein kinase superfamily protein
Pavirv00023698m	-2.27491	AT4G36730.1	G-box binding factor 1		Pavirv00065494m	3.68041	AT3G52590.1	ubiquitin extension protein 1
Pavirv00023146m	-2.27227	AT5G04930.1	aminophospholipid ATPase 1		Pavirv00037562m	3.67786	AT2G01910.1	Microtubule associated protein (MAP65/ASE1) family protein
Pavirv00003388m	-2.27164	AT3G46870.1	Pentatricopeptide repeat (PPR) superfamily protein		Pavirv00012977m	3.67413	0	0
Pavirv00016971m	-2.26994	AT2G35290.1	0		Pavirv00019518m	3.67299	AT1G73620.1	Pathogenesis-related thaumatin superfamily protein
Pavirv00013914m	-2.26843	AT5G45170.1	Haloacid dehalogenase-like hydrolase (HAD) superfamily protein		Pavirv00012633m	3.67055	AT1G15030.1	Protein of unknown function (DUF789)
Pavirv00022246m	-2.26318	AT4G22990.2	Major Facilitator Superfamily with SPX (SYG1/Pho81/XPR1) domain-containing protein		Pavirv00018516m	3.66954	0	0
Pavirv00043620m	-2.25987	AT3G63470.1	serine carboxypeptidase-like 40		Pavirv00011589m	3.66542	AT5G49900.1	Beta-glucosidase, GBA2 type family protein
Pavirv00009972m	-2.25794	AT3G47580.1	Leucine-rich repeat protein kinase family protein		Pavirv00055670m	3.66377	0	0
Pavirv00066521m	-2.25786	AT4G27250.1	NAD(P)-binding Rossmann-fold superfamily protein		Pavirv00022687m	3.66166	AT3G46730.1	NB-ARC domain-containing disease resistance protein
Pavirv00056909m	-2.25573	AT1G55310.1	SC35-like splicing factor 33		Pavirv00053161m	3.66014	AT4G23800.1	HMG (high mobility group) box protein
Pavirv00018721m	-2.25487	AT3G53180.1	glutamate-ammonia ligases;catalytics;glutamate-ammonia ligases		Pavirv00000609m	3.65722	AT1G23760.1	BURP domain-containing protein
Pavirv00007755m	-2.2538	AT2G34610.1	0		Pavirv00062194m	3.65306	AT3G14470.1	NB-ARC domain-containing disease resistance protein
Pavirv00061617m	-2.25344	AT1G75180.1	Erythronate-4-phosphate dehydrogenase family protein		Pavirv00051586m	3.6528	AT2G46770.1	NAC (No Apical Meristem) domain transcriptional regulator superfamily protein
Pavirv00055789m	-2.2528	AT4G08550.1	electron carriers;protein disulfide oxidoreductases		Pavirv00012272m	3.65015	AT3G46730.1	NB-ARC domain-containing disease resistance protein
Pavirv00042564m	-2.25022	AT5G53110.1	RING/U-box superfamily protein		Pavirv00053977m	3.6455	AT3G05500.1	Rubber elongation factor protein (REF)
Pavirv00022978m	-2.24822	AT3G56680.1	Single-stranded nucleic acid binding R3H protein		Pavirv00069449m	3.64488	AT4G18750.1	Pentatricopeptide repeat (PPR) superfamily protein
Pavirv00017221m	-2.24774	AT5G23810.1	amino acid permease 7		Pavirv00053014m	3.64412	0	0
Pavirv00002268m	-2.24713	AT3G04080.1	apyrase 1		Pavirv00054708m	3.64134	0	0
Pavirv00051513m	-2.24567	AT4G33625.1	0		Pavirv00060511m	3.63853	AT1G28110.1	serine carboxypeptidase-like 45
Pavirv00057119m	-2.24488	AT1G43860.1	sequence-specific DNA binding transcription factors		Pavirv00059035m	3.63821	AT1G21240.1	wall associated kinase 3
Pavirv00070160m	-2.24105	AT4G00380.1	XH/XS domain-containing protein		Pavirv00005944m	3.63788	AT4G08850.1	Leucine-rich repeat receptor-like protein kinase family protein
Pavirv00001126m	-2.24096	AT3G23880.1	F-box and associated interaction domains-containing protein		Pavirv00036931m	3.63635	AT2G30300.1	Major facilitator superfamily protein
Pavirv00042332m	-2.24001	AT3G13040.1	myb-like HTH transcriptional regulator family protein		Pavirv00006264m	3.63623	AT5G64740.1	cellulose synthase 6
Pavirv00062847m	-2.23822	AT3G16520.3	UDP-glucosyl transferase 88A1		Pavirv00021655m	3.63339	0	0
Pavirv00039011m	-2.23708	AT3G14690.1	cytochrome P450, family 72, subfamily A, polypeptide 15		Pavirv00023279m	3.63335	AT1G15460.1	HCO3- transporter family
Pavirv00006430m	-2.23561	AT1G08230.2	Transmembrane amino acid transporter family protein		Pavirv00043907m	3.62979	AT4G13340.1	Leucine-rich repeat (LRR) family protein
Pavirv00001130m	-2.23445	AT5G43170.1	zinc-finger protein 3		Pavirv00064431m	3.62751	AT1G61350.1	ARM repeat superfamily protein
Pavirv00029137m	-2.23354	AT2G37210.1	lysine decarboxylase family protein		Pavirv00013880m	3.62693	AT2G42840.1	protodermal factor 1
Pavirv00050154m	-2.2334	0	0		Pavirv00058309m	3.62614	0	0
Pavirv00040235m	-2.23283	AT3G18830.1	polyol/monosaccharide transporter 5		Pavirv00031698m	3.62358	AT4G03290.1	EF hand calcium-binding protein family
Pavirv00069882m	-2.23034	AT5G07440.1	glutamate dehydrogenase 2		Pavirv00021241m	3.62302	AT3G50950.1	HOPZ-ACTIVATED RESISTANCE 1
Pavirv00031088m	-2.22882	AT5G04800.1	Ribosomal S17 family protein		Pavirv00041784m	3.62071	AT5G37820.1	NOD26-like intrinsic protein 4;2
Pavirv00012215m	-2.22837	AT5G06570.1	alpha/beta-Hydrolases superfamily protein		Pavirv00059409m	3.61826	0	0
Pavirv00013483m	-2.22784	AT1G06640.1	2-oxoglutarate (2OG) and Fe(II)-dependent oxygenase superfamily protein		Pavirv00069334m	3.61314	AT1G56340.1	calreticulin 1a
Pavirv00065051m	-2.22776	AT4G08330.1	0		Pavirv00056446m	3.60784	AT5G24540.1	beta glucosidase 31
Pavirv00012537m	-2.22678	AT5G19980.1	golgi nucleotide sugar transporter 4		Pavirv00014190m	3.60665	AT2G17230.1	EXORDIUM like 5
Pavirv00001845m	-2.22579	AT5G15940.1	NAD(P)-binding Rossmann-fold superfamily protein		Pavirv00020364m	3.60608	AT1G30040.1	gibberellin 2-oxidase
Pavirv00012282m	-2.22567	AT2G48120.2	pale cress protein (PAC)		Pavirv00052543m	3.60533	AT1G48600.2	S-adenosyl-L-methionine-dependent methyltransferases superfamily protein
Pavirv00007886m	-2.22538	AT1G23530.1	0		Pavirv00059000m	3.60431	AT3G05500.1	Rubber elongation factor protein (REF)
Pavirv00001807m	-2.22451	0	0		Pavirv00041022m	3.60372	AT2G37090.1	Nucleotide-diphospho-sugar transferases superfamily protein
Pavirv00049834m	-2.22243	AT5G06730.1	Peroxidase superfamily protein		Pavirv00007512m	3.60267	0	0
Pavirv00042652m	-2.22169	AT1G70850.1	MLP-like protein 34		Pavirv00044318m	3.60135	AT3G53480.1	pleiotropic drug resistance 9
Pavirv00050972m	-2.22086	AT5G45910.1	GDSL-like Lipase/Acylhydrolase superfamily protein		Pavirv00051267m	3.59963	AT3G16060.1	ATP binding microtubule motor family protein
Pavirv00062955m	-2.22068	AT1G35710.1	Protein kinase family protein with leucine-rich repeat domain		Pavirv00036380m	3.59833	AT1G74160.1	0
Pavirv00007400m	-2.21996	AT2G32030.1	Acyl-CoA N-acyltransferases (NAT) superfamily protein		Pavirv00060546m	3.5952	AT5G65850.1	F-box and associated interaction domains-containing protein
Pavirv00062797m	-2.21904	AT2G46860.1	pyrophosphorylase 3		Pavirv00065159m	3.59428	AT5G10870.1	chorismate mutase 2
Pavirv00030220m	-2.21522	AT2G28650.1	exocyst subunit exo70 family protein H8		Pavirv00023332m	3.59395	AT1G79750.1	NADP-malic enzyme 4
Pavirv00033070m	-2.21449	AT4G17670.1	Protein of unknown function (DUF581)		Pavirv00029888m	3.59264	AT4G19420.1	Pectinacetylesterase family protein
Pavirv00024138m	-2.21193	0	0		Pavirv00060852m	3.59152	AT4G21390.1	S-locus lectin protein kinase family protein
Pavirv00016225m	-2.21147	0	0		Pavirv00033398m	3.58892	0	0
Pavirv00006083m	-2.21112	AT5G44720.1	Molybdenum cofactor sulfurase family protein		Pavirv00047502m	3.58851	AT3G18000.1	S-adenosyl-L-methionine-dependent methyltransferases superfamily protein
Pavirv00032625m	-2.21104	AT5G08410.1	ferredoxin/thioredoxin reductase subunit A (variable subunit) 2		Pavirv00046800m	3.58722	AT2G43820.1	UDP-glucosyltransferase 74F2
Pavirv00027014m	-2.21091	AT1G56220.3	Dormancy/auxin associated family protein		Pavirv00018424m	3.58642	AT2G33340.3	MOS4-associated complex 3B
Pavirv00026594m	-2.20882	AT5G25120.1	ytochrome p450, family 71, subfamily B, polypeptide 11		Pavirv00050000m	3.58537	0	0
Pavirv00015105m	-2.20833	AT4G33540.1	metallo-beta-lactamase family protein		Pavirv00008893m	3.58446	AT2G26110.1	Protein of unknown function (DUF761)
Pavirv00007829m	-2.2077	0	0		Pavirv00042593m	3.58095	AT2G30040.1	mitogen-activated protein kinase kinase kinase 14
Pavirv00070239m	-2.20733	AT2G44610.1	Ras-related small GTP-binding family protein		Pavirv00017987m	3.5809	AT5G25510.1	Protein phosphatase 2A regulatory B subunit family protein
Pavirv00007251m	-2.2057	AT2G46680.1	homeobox 7		Pavirv00007791m	3.57847	AT1G77280.1	Protein kinase protein with adenine nucleotide alpha hydrolases-like domain
Pavirv00006087m	-2.20331	0	0		Pavirv00048761m	3.57513	AT1G74160.1	0
Pavirv00043349m	-2.20253	AT1G53820.1	RING/U-box superfamily protein		Pavirv00018673m	3.57439	AT5G34940.2	glucuronidase 3
Pavirv00006525m	-2.20203	AT1G65090.2	0		Pavirv00029878m	3.5739	AT4G14580.1	CBL-interacting protein kinase 4
Pavirv00016472m	-2.20184	AT5G25360.1	0		Pavirv00055865m	3.57202	AT5G59720.1	heat shock protein 18.2
Pavirv00013854m	-2.19997	AT5G60230.1	splicing endonuclease 2		Pavirv00046701m	3.57167	AT1G54130.1	RELA/SPOT homolog 3
Pavirv00003408m	-2.19779	0	0		Pavirv00011900m	3.56995	AT2G20880.1	Integrase-type DNA-binding superfamily protein
Pavirv00000371m	-2.19762	AT5G50380.1	exocyst subunit exo70 family protein F1		Pavirv00029432m	3.56985	AT1G63300.1	Myosin heavy chain-related protein
Pavirv00048974m	-2.19614	AT5G27760.1	Hypoxia-responsive family protein		Pavirv00011307m	3.5659	AT2G17770.2	basic region/leucine zipper motif 27
Pavirv00033577m	-2.19524	AT5G65780.1	branched-chain amino acid aminotransferase 5 / branched-chain amino acid transaminase 5 (BCAT5)		Pavirv00036426m	3.56379	0	0
Pavirv00025905m	-2.19509	AT5G45160.1	Root hair defective 3 GTP-binding protein (RHD3)		Pavirv00005786m	3.56249	AT1G69550.1	disease resistance protein (TIR-NBS-LRR class)
Pavirv00008465m	-2.19508	AT5G50170.1	C2 calcium/lipid-binding and GRAM domain containing protein		Pavirv00035738m	3.56207	AT5G11090.1	serine-rich protein-related
Pavirv00008750m	-2.1946	AT1G64710.1	GroES-like zinc-binding dehydrogenase family protein		Pavirv00001355m	3.56085	AT3G50660.1	Cytochrome P450 superfamily protein
Pavirv00054074m	-2.18617	AT3G46710.1	NB-ARC domain-containing disease resistance protein		Pavirv00046991m	3.55608	AT5G52660.2	Homeodomain-like superfamily protein
Pavirv00012201m	-2.18444	AT2G36790.1	UDP-glucosyl transferase 73C6		Pavirv00007613m	3.55538	AT4G14723.1	0
Pavirv00038579m	-2.18406	AT3G26560.1	ATP-dependent RNA helicase, putative		Pavirv00065668m	3.55478	AT3G46730.1	NB-ARC domain-containing disease resistance protein
Pavirv00006418m	-2.18342	AT3G14680.1	cytochrome P450, family 72, subfamily A, polypeptide 14		Pavirv00070800m	3.55224	AT5G56600.1	profilin 3
Pavirv00029486m	-2.18262	AT1G34300.1	lectin protein kinase family protein		Pavirv00040639m	3.54954	AT2G47000.1	ATP binding cassette subfamily B4
Pavirv00068006m	-2.18248	AT3G51430.1	Calcium-dependent phosphotriesterase superfamily protein		Pavirv00010087m	3.54785	0	0
Pavirv00045393m	-2.1822	AT1G24625.1	zinc finger protein 7		Pavirv00044161m	3.54699	AT5G21160.3	LA RNA-binding protein
Pavirv00048804m	-2.18178	AT3G61220.2	NAD(P)-binding Rossmann-fold superfamily protein		Pavirv00049370m	3.54497	AT3G24140.1	basic helix-loop-helix (bHLH) DNA-binding superfamily protein
Pavirv00021824m	-2.18175	AT4G27700.1	Rhodanese/Cell cycle control phosphatase superfamily protein		Pavirv00062551m	3.54447	AT4G17670.1	Protein of unknown function (DUF581)
Pavirv00014468m	-2.18122	AT5G38510.1	Rhomboid-related intramembrane serine protease family protein		Pavirv00044144m	3.54416	AT5G05340.1	Peroxidase superfamily protein
Pavirv00040993m	-2.17919	AT5G63950.1	chromatin remodeling 24		Pavirv00062686m	3.53814	AT2G26770.1	plectin-related
Pavirv00033977m	-2.17867	AT1G17840.1	white-brown complex homolog protein 11		Pavirv00005917m	3.53706	AT5G38920.1	Polynucleotidyl transferase, ribonuclease H-like superfamily protein
Pavirv00002360m	-2.1782	AT5G39670.1	Calcium-binding EF-hand family protein		Pavirv00013566m	3.52779	AT3G62700.1	multidrug resistance-associated protein 10
Pavirv00003910m	-2.17408	AT5G18130.1	0		Pavirv00015948m	3.52672	0	0
Pavirv00036312m	-2.17332	0	0		Pavirv00068405m	3.52659	AT4G08950.1	Phosphate-responsive 1 family protein
Pavirv00027905m	-2.17303	AT4G21160.1	Calcium-dependent ARF-type GTPase activating protein family		Pavirv00009342m	3.5255	AT2G28630.1	3-ketoacyl-CoA synthase 12
Pavirv00052604m	-2.17256	AT5G10530.1	Concanavalin A-like lectin protein kinase family protein		Pavirv00055648m	3.52545	AT4G27290.1	S-locus lectin protein kinase family protein
Pavirv00038384m	-2.17218	AT2G20900.2	diacylglycerol kinase 5		Pavirv00027544m	3.52518	AT4G25835.1	P-loop containing nucleoside triphosphate hydrolases superfamily protein
Pavirv00045351m	-2.17129	0	0		Pavirv00019303m	3.52507	0	0
Pavirv00013128m	-2.1701	AT3G03990.1	alpha/beta-Hydrolases superfamily protein		Pavirv00026130m	3.52453	AT5G06570.1	alpha/beta-Hydrolases superfamily protein
Pavirv00035696m	-2.16829	AT1G11910.1	aspartic proteinase A1		Pavirv00059449m	3.52415	0	0
Pavirv00048198m	-2.16763	AT5G63700.1	zinc ion binding;DNA binding		Pavirv00055524m	3.52372	AT1G02030.1	C2H2-like zinc finger protein
Pavirv00040783m	-2.16601	0	0		Pavirv00026822m	3.52326	0	0
Pavirv00025350m	-2.16383	AT5G59530.1	2-oxoglutarate (2OG) and Fe(II)-dependent oxygenase superfamily protein		Pavirv00021285m	3.52263	AT3G14200.1	Chaperone DnaJ-domain superfamily protein
Pavirv00059224m	-2.16373	0	0		Pavirv00059599m	3.5216	AT4G22110.1	GroES-like zinc-binding dehydrogenase family protein
Pavirv00070847m	-2.16366	AT3G03870.2	0		Pavirv00056285m	3.51997	AT3G46530.1	NB-ARC domain-containing disease resistance protein
Pavirv00051790m	-2.16162	AT1G76150.1	enoyl-CoA hydratase 2		Pavirv00037652m	3.5194	AT2G42280.1	basic helix-loop-helix (bHLH) DNA-binding superfamily protein
Pavirv00043787m	-2.16156	AT4G02780.1	Terpenoid cyclases/Protein prenyltransferases superfamily protein		Pavirv00056400m	3.51937	AT1G48480.1	receptor-like kinase 1
Pavirv00028844m	-2.16151	AT2G31945.1	0		Pavirv00020717m	3.51852	0	0
Pavirv00061102m	-2.1609	AT2G35530.1	basic region/leucine zipper transcription factor 16		Pavirv00005183m	3.51454	AT3G49650.1	P-loop containing nucleoside triphosphate hydrolases superfamily protein
Pavirv00070238m	-2.16057	AT2G44130.1	Galactose oxidase/kelch repeat superfamily protein		Pavirv00000061m	3.51426	AT4G35985.1	Senescence/dehydration-associated protein-related
Pavirv00019378m	-2.15934	AT1G56290.1	CwfJ-like family protein		Pavirv00032303m	3.51362	AT5G65140.1	Haloacid dehalogenase-like hydrolase (HAD) superfamily protein
Pavirv00065381m	-2.15743	AT1G21000.1	PLATZ transcription factor family protein		Pavirv00059343m	3.51209	AT1G48480.1	receptor-like kinase 1
Pavirv00016868m	-2.15724	AT2G33590.1	NAD(P)-binding Rossmann-fold superfamily protein		Pavirv00060186m	3.51204	AT3G17840.1	receptor-like kinase 902
Pavirv00057042m	-2.15619	AT5G59610.1	Chaperone DnaJ-domain superfamily protein		Pavirv00065153m	3.51131	AT5G45910.1	GDSL-like Lipase/Acylhydrolase superfamily protein
Pavirv00016938m	-2.15465	0	0		Pavirv00040339m	3.51013	0	0
Pavirv00067221m	-2.15102	AT3G21510.1	histidine-containing phosphotransmitter 1		Pavirv00025497m	3.50759	AT5G17420.1	Cellulose synthase family protein
Pavirv00041187m	-2.15098	0	0		Pavirv00060968m	3.50711	AT2G41940.1	zinc finger protein 8
Pavirv00044559m	-2.15065	AT2G44130.1	Galactose oxidase/kelch repeat superfamily protein		Pavirv00063998m	3.50689	0	0
Pavirv00027748m	-2.15056	AT1G71090.1	Auxin efflux carrier family protein		Pavirv00045537m	3.50684	AT2G17230.1	EXORDIUM like 5
Pavirv00013442m	-2.14941	AT3G05060.1	NOP56-like pre RNA processing ribonucleoprotein		Pavirv00068083m	3.50676	AT3G61750.1	Cytochrome b561/ferric reductase transmembrane with DOMON related domain
Pavirv00003284m	-2.14871	AT1G55490.1	chaperonin 60 beta		Pavirv00031510m	3.50588	AT2G04520.1	Nucleic acid-binding, OB-fold-like protein
Pavirv00046903m	-2.14816	AT1G10360.1	glutathione S-transferase TAU 18		Pavirv00025647m	3.50203	AT3G02660.1	Tyrosyl-tRNA synthetase, class Ib, bacterial/mitochondrial
Pavirv00007845m	-2.14759	AT5G04040.1	Patatin-like phospholipase family protein		Pavirv00060589m	3.50191	0	0
Pavirv00055442m	-2.14633	AT1G53280.1	Class I glutamine amidotransferase-like superfamily protein		Pavirv00007360m	3.50036	AT5G57520.1	zinc finger protein 2
Pavirv00038426m	-2.14538	AT5G20960.1	aldehyde oxidase 1		Pavirv00062945m	3.49985	AT3G55120.1	Chalcone-flavanone isomerase family protein
Pavirv00058152m	-2.14528	AT5G18130.1	0		Pavirv00033223m	3.49791	AT4G22130.1	STRUBBELIG-receptor family 8
Pavirv00065201m	-2.14425	AT4G35490.1	mitochondrial ribosomal protein L11		Pavirv00009192m	3.49478	AT3G18990.1	AP2/B3-like transcriptional factor family protein
Pavirv00025668m	-2.1435	0	0		Pavirv00022405m	3.4945	AT4G31630.1	Transcriptional factor B3 family protein
Pavirv00046730m	-2.14316	AT3G01920.1	DHBP synthase RibB-like alpha/beta domain		Pavirv00043795m	3.48841	AT2G46330.1	arabinogalactan protein 16
Pavirv00046231m	-2.14049	AT2G44610.1	Ras-related small GTP-binding family protein		Pavirv00030800m	3.48519	AT1G22360.1	UDP-glucosyl transferase 85A2
Pavirv00041449m	-2.1397	AT5G03990.1	0		Pavirv00068999m	3.48487	AT1G17050.1	solanesyl diphosphate synthase 2
Pavirv00053150m	-2.13783	AT3G17020.1	Adenine nucleotide alpha hydrolases-like superfamily protein		Pavirv00068538m	3.4846	AT5G23120.1	photosystem II stability/assembly factor, chloroplast (HCF136)
Pavirv00035996m	-2.13759	AT1G60710.1	NAD(P)-linked oxidoreductase superfamily protein		Pavirv00059288m	3.48324	AT2G44480.1	beta glucosidase 17
Pavirv00040209m	-2.13701	AT2G43330.1	inositol transporter 1		Pavirv00067611m	3.4832	AT1G49160.2	Protein kinase superfamily protein
Pavirv00043303m	-2.13311	AT4G37730.1	basic leucine-zipper 7		Pavirv00068098m	3.48189	AT3G02600.3	lipid phosphate phosphatase 3
Pavirv00015857m	-2.13306	AT5G04490.1	vitamin E pathway gene 5		Pavirv00050420m	3.48105	AT4G13420.1	high affinity K+ transporter 5
Pavirv00016813m	-2.13124	AT1G64890.1	Major facilitator superfamily protein		Pavirv00001060m	3.48015	AT5G02560.1	histone H2A 12
Pavirv00067428m	-2.13109	0	0		Pavirv00069586m	3.47886	AT5G38560.1	Protein kinase superfamily protein
Pavirv00057422m	-2.13028	AT1G12680.1	phosphoenolpyruvate carboxylase-related kinase 2		Pavirv00002396m	3.47766	AT1G26450.1	Carbohydrate-binding X8 domain superfamily protein
Pavirv00065527m	-2.12914	AT4G13850.1	glycine-rich RNA-binding protein 2		Pavirv00070814m	3.47529	AT5G13970.1	0
Pavirv00003660m	-2.12901	AT3G47420.1	phosphate starvation-induced gene 3		Pavirv00033068m	3.47518	AT1G75540.1	salt tolerance homolog2
Pavirv00048718m	-2.12859	AT4G17510.1	ubiquitin C-terminal hydrolase 3		Pavirv00009307m	3.47189	AT5G50080.1	ethylene response factor 110
Pavirv00023346m	-2.1279	AT1G05675.1	UDP-Glycosyltransferase superfamily protein		Pavirv00019194m	3.47186	AT1G16060.2	ARIA-interacting double AP2 domain protein
Pavirv00004362m	-2.12594	AT3G01120.1	Pyridoxal phosphate (PLP)-dependent transferases superfamily protein		Pavirv00041185m	3.47096	0	0
Pavirv00004476m	-2.12277	AT4G23180.1	cysteine-rich RLK (RECEPTOR-like protein kinase) 10		Pavirv00037165m	3.47095	AT1G29980.1	Protein of unknown function, DUF642
Pavirv00034531m	-2.12082	AT3G05030.1	sodium hydrogen exchanger 2		Pavirv00063124m	3.47032	AT5G62620.1	Galactosyltransferase family protein
Pavirv00042243m	-2.12064	0	0		Pavirv00070823m	3.46602	AT4G21760.1	beta-glucosidase 47
Pavirv00006464m	-2.11931	AT1G77770.1	Protein of unknown function (DUF1644)		Pavirv00002453m	3.46457	AT1G05010.1	ethylene-forming enzyme
Pavirv00012511m	-2.11927	AT5G44070.1	phytochelatin synthase 1 (PCS1)		Pavirv00037971m	3.46443	AT2G20680.1	Glycosyl hydrolase superfamily protein
Pavirv00027065m	-2.11812	AT1G75500.1	Walls Are Thin 1		Pavirv00006921m	3.46241	AT1G66200.1	glutamine synthase clone F11
Pavirv00035815m	-2.11774	AT1G33470.1	RNA-binding (RRM/RBD/RNP motifs) family protein		Pavirv00056061m	3.46172	AT5G02190.1	Eukaryotic aspartyl protease family protein
Pavirv00065178m	-2.11397	AT4G05190.1	kinesin 5		Pavirv00004899m	3.46142	0	0
Pavirv00056553m	-2.1135	AT3G45100.1	UDP-Glycosyltransferase superfamily protein		Pavirv00058104m	3.45596	AT1G50180.1	NB-ARC domain-containing disease resistance protein
Pavirv00036247m	-2.11323	AT5G22740.1	cellulose synthase-like A02		Pavirv00029254m	3.45537	AT2G38600.1	HAD superfamily, subfamily IIIB acid phosphatase
Pavirv00025124m	-2.11182	AT1G08320.2	bZIP transcription factor family protein		Pavirv00053850m	3.45279	0	0
Pavirv00059992m	-2.11004	0	0		Pavirv00060948m	3.45107	AT3G09110.1	Protein of unknown function (DUF674)
Pavirv00021332m	-2.10978	AT4G37470.1	alpha/beta-Hydrolases superfamily protein		Pavirv00054130m	3.44986	0	0
Pavirv00020537m	-2.10974	AT4G30310.2	FGGY family of carbohydrate kinase		Pavirv00012814m	3.44867	0	0
Pavirv00023372m	-2.10925	AT3G20310.1	ethylene response factor 7		Pavirv00039263m	3.44801	AT5G62580.1	ARM repeat superfamily protein
Pavirv00006881m	-2.1089	AT5G13750.1	zinc induced facilitator-like 1		Pavirv00066964m	3.44775	AT2G30040.1	mitogen-activated protein kinase kinase kinase 14
Pavirv00066313m	-2.10762	AT5G06210.1	RNA binding (RRM/RBD/RNP motifs) family protein		Pavirv00036341m	3.44661	AT5G08000.1	glucan endo-1,3-beta-glucosidase-like protein 3
Pavirv00034164m	-2.10761	AT1G53580.1	glyoxalase II 3		Pavirv00045368m	3.44569	AT2G39050.1	hydroxyproline-rich glycoprotein family protein
Pavirv00062435m	-2.10753	AT3G03900.1	adenosine-5\'-phosphosulfate (APS) kinase 3		Pavirv00000398m	3.44336	0	0
Pavirv00042907m	-2.10638	0	0		Pavirv00044544m	3.43937	AT4G02100.1	Heat shock protein DnaJ with tetratricopeptide repeat
Pavirv00001534m	-2.10497	0	0		Pavirv00057654m	3.43825	AT5G20950.1	Glycosyl hydrolase family protein
Pavirv00058838m	-2.10434	0	0		Pavirv00048306m	3.43823	AT5G10770.1	Eukaryotic aspartyl protease family protein
Pavirv00054617m	-2.10356	AT2G30750.1	cytochrome P450, family 71, subfamily A, polypeptide 12		Pavirv00066523m	3.42975	AT3G61750.1	Cytochrome b561/ferric reductase transmembrane with DOMON related domain
Pavirv00007908m	-2.10321	AT1G51550.1	Kelch repeat-containing F-box family protein		Pavirv00057801m	3.42969	AT5G24920.1	glutamine dumper 5
Pavirv00063425m	-2.10222	0	0		Pavirv00047967m	3.42684	AT5G37820.1	NOD26-like intrinsic protein 4;2
Pavirv00013486m	-2.1014	AT3G04610.1	RNA-binding KH domain-containing protein		Pavirv00005026m	3.42652	AT5G10770.1	Eukaryotic aspartyl protease family protein
Pavirv00059640m	-2.10126	AT1G05060.1	0		Pavirv00019439m	3.42036	AT2G15220.1	Plant basic secretory protein (BSP) family protein
Pavirv00031217m	-2.10115	AT1G48140.1	dolichol-phosphate mannosyltransferase-related		Pavirv00012363m	3.41992	AT1G75290.1	NAD(P)-binding Rossmann-fold superfamily protein
Pavirv00039746m	-2.10051	0	0		Pavirv00044379m	3.41839	AT1G53300.1	tetratricopetide-repeat thioredoxin-like 1
Pavirv00029331m	-2.09896	AT2G37650.1	GRAS family transcription factor		Pavirv00010023m	3.41628	AT1G70370.1	polygalacturonase 2
Pavirv00027487m	-2.09804	AT5G23850.1	Arabidopsis thaliana protein of unknown function (DUF821)		Pavirv00053356m	3.41416	AT3G04730.1	indoleacetic acid-induced protein 16
Pavirv00069898m	-2.09668	AT4G36290.1	compromised recognition of TCV 1		Pavirv00048086m	3.41137	0	0
Pavirv00055030m	-2.09447	AT4G36930.1	basic helix-loop-helix (bHLH) DNA-binding superfamily protein		Pavirv00028436m	3.40936	0	0
Pavirv00032898m	-2.09301	AT4G03510.1	RING membrane-anchor 1		Pavirv00031299m	3.40905	AT3G54690.1	Sugar isomerase (SIS) family protein
Pavirv00069548m	-2.09234	AT1G58350.1	Putative serine esterase family protein		Pavirv00025816m	3.40787	AT5G61190.1	putative endonuclease or glycosyl hydrolase with C2H2-type zinc finger domain
Pavirv00057949m	-2.0906	AT3G26810.1	auxin signaling F-box 2		Pavirv00028108m	3.40542	AT1G52540.1	Protein kinase superfamily protein
Pavirv00057045m	-2.08999	0	0		Pavirv00061129m	3.40529	AT5G50720.1	HVA22 homologue E
Pavirv00013340m	-2.08759	AT3G07040.1	NB-ARC domain-containing disease resistance protein		Pavirv00047062m	3.40428	AT2G46380.1	Protein of unknown function (DUF3133)
Pavirv00051743m	-2.08747	AT5G47630.1	mitochondrial acyl carrier protein 3		Pavirv00049329m	3.40362	AT5G49720.1	glycosyl hydrolase 9A1
Pavirv00015589m	-2.08742	AT2G37170.1	plasma membrane intrinsic protein 2		Pavirv00023175m	3.40243	AT5G57970.1	DNA glycosylase superfamily protein
Pavirv00015511m	-2.08693	0	0		Pavirv00032418m	3.40152	0	0
Pavirv00047805m	-2.08612	0	0		Pavirv00019326m	3.40009	AT1G09240.1	nicotianamine synthase 3
Pavirv00067425m	-2.08453	0	0		Pavirv00067352m	3.39995	AT3G54690.1	Sugar isomerase (SIS) family protein
Pavirv00015084m	-2.08426	AT5G13000.1	glucan synthase-like 12		Pavirv00047531m	3.39965	AT1G43800.1	Plant stearoyl-acyl-carrier-protein desaturase family protein
Pavirv00002616m	-2.08413	AT5G58350.1	with no lysine (K) kinase 4		Pavirv00065584m	3.39495	0	0
Pavirv00009739m	-2.084	AT2G43290.1	Calcium-binding EF-hand family protein		Pavirv00001138m	3.39337	AT3G48660.1	Protein of unknown function (DUF 3339)
Pavirv00039703m	-2.08399	0	0		Pavirv00041334m	3.39042	AT1G19230.2	Riboflavin synthase-like superfamily protein
Pavirv00017386m	-2.08192	AT4G15510.1	Photosystem II reaction center PsbP family protein		Pavirv00000215m	3.38869	0	0
Pavirv00004917m	-2.08177	AT1G03650.1	Acyl-CoA N-acyltransferases (NAT) superfamily protein		Pavirv00053575m	3.38708	AT2G38320.1	TRICHOME BIREFRINGENCE-LIKE 34
Pavirv00055305m	-2.08113	0	0		Pavirv00066048m	3.38222	AT5G54390.1	HAL2-like
Pavirv00004840m	-2.07965	AT4G19970.1	0		Pavirv00029549m	3.38181	AT4G17090.1	chloroplast beta-amylase
Pavirv00064735m	-2.07939	AT4G15545.1	0		Pavirv00015699m	3.37972	AT1G53300.1	tetratricopetide-repeat thioredoxin-like 1
Pavirv00041192m	-2.07845	AT5G14580.1	polyribonucleotide nucleotidyltransferase, putative		Pavirv00002329m	3.37874	AT1G66860.1	Class I glutamine amidotransferase-like superfamily protein
Pavirv00033219m	-2.07638	0	0		Pavirv00047371m	3.37561	AT3G44810.1	F-box family protein
Pavirv00061086m	-2.07467	AT3G03305.1	Calcineurin-like metallo-phosphoesterase superfamily protein		Pavirv00066025m	3.37505	AT3G56630.1	cytochrome P450, family 94, subfamily D, polypeptide 2
Pavirv00046742m	-2.07402	AT3G05510.1	Phospholipid/glycerol acyltransferase family protein		Pavirv00053144m	3.37348	AT4G35160.1	O-methyltransferase family protein
Pavirv00035931m	-2.07251	AT5G39530.1	Protein of unknown function (DUF1997)		Pavirv00017928m	3.37078	AT1G68920.1	basic helix-loop-helix (bHLH) DNA-binding superfamily protein
Pavirv00015858m	-2.07093	AT4G21140.1	0		Pavirv00035137m	3.36901	0	0
Pavirv00064394m	-2.07045	AT1G59960.1	NAD(P)-linked oxidoreductase superfamily protein		Pavirv00030683m	3.36684	AT2G18500.1	ovate family protein 7
Pavirv00025665m	-2.07016	AT1G67340.1	HCP-like superfamily protein with MYND-type zinc finger		Pavirv00067598m	3.36661	AT1G09200.1	Histone superfamily protein
Pavirv00068274m	-2.07004	AT5G53220.1	0		Pavirv00040768m	3.36602	AT1G66950.1	pleiotropic drug resistance 11
Pavirv00011465m	-2.06997	0	0		Pavirv00067037m	3.36487	AT1G13635.1	DNA glycosylase superfamily protein
Pavirv00039939m	-2.06904	AT1G11530.1	C-terminal cysteine residue is changed to a serine 1		Pavirv00042913m	3.36398	0	0
Pavirv00064233m	-2.06825	AT3G29590.1	HXXXD-type acyl-transferase family protein		Pavirv00005378m	3.36384	AT5G55480.1	SHV3-like 1
Pavirv00016148m	-2.06811	AT5G52450.1	MATE efflux family protein		Pavirv00003087m	3.36247	AT1G22380.1	UDP-glucosyl transferase 85A3
Pavirv00024783m	-2.06798	AT5G24090.1	chitinase A		Pavirv00017665m	3.36063	AT5G03760.1	Nucleotide-diphospho-sugar transferases superfamily protein
Pavirv00065450m	-2.06783	AT4G08240.1	0		Pavirv00069825m	3.35929	AT3G55330.1	PsbP-like protein 1
Pavirv00004034m	-2.06634	AT1G64110.3	P-loop containing nucleoside triphosphate hydrolases superfamily protein		Pavirv00010432m	3.35887	AT3G01930.2	Major facilitator superfamily protein
Pavirv00061041m	-2.06529	AT4G24020.1	NIN like protein 7		Pavirv00023161m	3.35666	AT1G12420.1	ACT domain repeat 8
Pavirv00035868m	-2.06481	AT2G31890.1	RAP		Pavirv00051939m	3.356	0	0
Pavirv00056665m	-2.06464	AT4G30310.2	FGGY family of carbohydrate kinase		Pavirv00057925m	3.3555	AT5G42250.1	Zinc-binding alcohol dehydrogenase family protein
Pavirv00050090m	-2.06409	AT5G02600.1	Heavy metal transport/detoxification superfamily protein		Pavirv00065010m	3.3537	AT5G22400.1	Rho GTPase activating protein with PAK-box/P21-Rho-binding domain
Pavirv00045882m	-2.06169	AT1G01630.1	Sec14p-like phosphatidylinositol transfer family protein		Pavirv00040237m	3.35344	AT1G48480.1	receptor-like kinase 1
Pavirv00046890m	-2.061	AT1G55680.1	Transducin/WD40 repeat-like superfamily protein		Pavirv00013430m	3.35334	AT1G27480.1	alpha/beta-Hydrolases superfamily protein
Pavirv00000085m	-2.06091	0	0		Pavirv00051294m	3.35307	AT4G28480.1	DNAJ heat shock family protein
Pavirv00057583m	-2.06068	0	0		Pavirv00068426m	3.34756	AT2G28100.1	alpha-L-fucosidase 1
Pavirv00044908m	-2.06034	AT2G37710.1	receptor lectin kinase		Pavirv00016146m	3.34753	AT3G60320.1	Protein of unknown function (DUF630 and DUF632)
Pavirv00046735m	-2.05985	AT3G17040.1	high chlorophyll fluorescent 107		Pavirv00001308m	3.34727	0	0
Pavirv00056965m	-2.05875	AT1G70160.1	0		Pavirv00049431m	3.34655	AT1G19230.1	Riboflavin synthase-like superfamily protein
Pavirv00004113m	-2.05863	0	0		Pavirv00039974m	3.34569	AT4G35160.1	O-methyltransferase family protein
Pavirv00026012m	-2.05775	AT5G20100.1	0		Pavirv00027265m	3.34539	AT2G01290.1	ribose-5-phosphate isomerase 2
Pavirv00016120m	-2.05774	AT1G13340.1	Regulator of Vps4 activity in the MVB pathway protein		Pavirv00003345m	3.345	0	0
Pavirv00015183m	-2.05749	AT4G28950.1	RHO-related protein from plants 9		Pavirv00028304m	3.3437	AT4G12910.1	serine carboxypeptidase-like 20
Pavirv00006624m	-2.05715	AT1G02780.1	Ribosomal protein L19e family protein		Pavirv00016071m	3.34263	AT2G05790.1	O-Glycosyl hydrolases family 17 protein
Pavirv00014866m	-2.05559	AT4G37030.1	0		Pavirv00028993m	3.34242	AT3G49680.1	branched-chain aminotransferase 3
Pavirv00030357m	-2.05476	0	0		Pavirv00047099m	3.34077	AT4G34020.2	Class I glutamine amidotransferase-like superfamily protein
Pavirv00045575m	-2.05422	AT5G23860.1	tubulin beta 8		Pavirv00051370m	3.3392	AT2G37660.1	NAD(P)-binding Rossmann-fold superfamily protein
Pavirv00029429m	-2.05363	AT4G13330.1	S-adenosyl-L-methionine-dependent methyltransferases superfamily protein		Pavirv00000334m	3.33492	0	0
Pavirv00021306m	-2.05323	0	0		Pavirv00066832m	3.33441	AT3G14490.1	Terpenoid cyclases/Protein prenyltransferases superfamily protein
Pavirv00047387m	-2.05232	AT3G26810.1	auxin signaling F-box 2		Pavirv00020029m	3.33388	0	0
Pavirv00058077m	-2.05221	AT3G14160.1	2-oxoglutarate-dependent dioxygenase family protein		Pavirv00018497m	3.33135	AT3G46730.1	NB-ARC domain-containing disease resistance protein
Pavirv00005643m	-2.05189	AT5G39900.1	Small GTP-binding protein		Pavirv00008870m	3.32904	AT1G73885.1	0
Pavirv00037975m	-2.05123	AT5G43150.1	0		Pavirv00048818m	3.32871	AT4G35150.1	O-methyltransferase family protein
Pavirv00026755m	-2.05061	AT1G63990.1	sporulation 11-2		Pavirv00030121m	3.32862	AT4G04930.1	fatty acid desaturase family protein
Pavirv00018777m	-2.05008	AT1G23870.1	trehalose-phosphatase/synthase 9		Pavirv00039823m	3.3276	AT3G47570.1	Leucine-rich repeat protein kinase family protein
Pavirv00012512m	-2.04997	AT3G07670.1	Rubisco methyltransferase family protein		Pavirv00043800m	3.32753	AT3G50170.1	Plant protein of unknown function (DUF247)
Pavirv00052508m	-2.04829	AT3G59350.1	Protein kinase superfamily protein		Pavirv00070728m	3.32454	0	0
Pavirv00020635m	-2.04793	AT5G18525.1	protein serine/threonine kinases;protein tyrosine kinases;ATP binding;protein kinases		Pavirv00047900m	3.32346	AT5G49930.1	zinc knuckle (CCHC-type) family protein
Pavirv00013669m	-2.04783	AT1G72300.1	Leucine-rich receptor-like protein kinase family protein		Pavirv00024693m	3.32269	AT1G19300.1	Nucleotide-diphospho-sugar transferases superfamily protein
Pavirv00044696m	-2.04662	AT3G07040.1	NB-ARC domain-containing disease resistance protein		Pavirv00026317m	3.31761	AT1G28110.1	serine carboxypeptidase-like 45
Pavirv00032237m	-2.04555	AT1G71710.1	DNAse I-like superfamily protein		Pavirv00035127m	3.31744	0	0
Pavirv00048591m	-2.04512	AT1G17950.1	myb domain protein 52		Pavirv00058794m	3.31729	AT3G52370.1	FASCICLIN-like arabinogalactan protein 15 precursor
Pavirv00068027m	-2.04291	AT1G70420.1	Protein of unknown function (DUF1645)		Pavirv00049638m	3.3167	AT3G61880.2	cytochrome p450 78a9
Pavirv00000378m	-2.04212	0	0		Pavirv00004776m	3.31322	AT4G01950.1	glycerol-3-phosphate acyltransferase 3
Pavirv00008601m	-2.04153	AT5G55550.2	RNA-binding (RRM/RBD/RNP motifs) family protein		Pavirv00004172m	3.31216	AT4G33280.1	AP2/B3-like transcriptional factor family protein
Pavirv00054438m	-2.04104	AT1G22050.1	membrane-anchored ubiquitin-fold protein 6 precursor		Pavirv00051246m	3.31096	AT3G18170.1	Glycosyltransferase family 61 protein
Pavirv00066312m	-2.04075	AT2G39500.1	0		Pavirv00002455m	3.30959	0	0
Pavirv00012878m	-2.04063	AT1G75390.1	basic leucine-zipper 44		Pavirv00036191m	3.30812	AT3G07040.1	NB-ARC domain-containing disease resistance protein
Pavirv00020343m	-2.03999	0	0		Pavirv00059059m	3.30636	AT4G31890.1	ARM repeat superfamily protein
Pavirv00015612m	-2.03999	AT5G24960.1	cytochrome P450, family 71, subfamily A, polypeptide 14		Pavirv00046438m	3.30595	AT2G02040.1	peptide transporter 2
Pavirv00019176m	-2.03909	AT1G09630.1	RAB GTPase 11C		Pavirv00033979m	3.30544	AT3G23430.1	phosphate 1
Pavirv00029127m	-2.03826	AT5G03860.1	malate synthase		Pavirv00028946m	3.30521	AT1G58100.1	TCP family transcription factor
Pavirv00055065m	-2.03298	AT3G19270.1	cytochrome P450, family 707, subfamily A, polypeptide 4		Pavirv00027195m	3.30482	AT2G30840.1	2-oxoglutarate (2OG) and Fe(II)-dependent oxygenase superfamily protein
Pavirv00006812m	-2.03214	AT2G36320.1	A20/AN1-like zinc finger family protein		Pavirv00052374m	3.30436	AT4G36010.1	Pathogenesis-related thaumatin superfamily protein
Pavirv00028384m	-2.03059	AT1G02520.1	P-glycoprotein 11		Pavirv00046587m	3.30232	AT1G61720.1	NAD(P)-binding Rossmann-fold superfamily protein
Pavirv00050094m	-2.02895	AT1G21000.1	PLATZ transcription factor family protein		Pavirv00010498m	3.2993	AT1G70680.1	Caleosin-related family protein
Pavirv00020524m	-2.02878	AT1G14990.1	0		Pavirv00019122m	3.29928	0	0
Pavirv00041470m	-2.02849	AT2G28600.1	P-loop containing nucleoside triphosphate hydrolases superfamily protein		Pavirv00009884m	3.29869	AT3G48520.1	cytochrome P450, family 94, subfamily B, polypeptide 3
Pavirv00023097m	-2.02748	AT5G54900.1	RNA-binding protein 45A		Pavirv00000386m	3.29804	AT4G15800.1	ralf-like 33
Pavirv00031041m	-2.02522	AT5G66780.1	0		Pavirv00032067m	3.29508	AT2G44310.1	Calcium-binding EF-hand family protein
Pavirv00033009m	-2.02494	AT1G09530.1	phytochrome interacting factor 3		Pavirv00050308m	3.29455	AT5G52260.1	myb domain protein 19
Pavirv00018196m	-2.02461	AT5G65120.1	0		Pavirv00017631m	3.29452	0	0
Pavirv00070417m	-2.02281	0	0		Pavirv00017938m	3.29356	0	0
Pavirv00032996m	-2.02219	AT2G24550.1	0		Pavirv00030889m	3.29073	AT3G51370.1	Protein phosphatase 2C family protein
Pavirv00059251m	-2.02193	AT5G07610.1	F-box family protein		Pavirv00043210m	3.2907	0	0
Pavirv00049275m	-2.02142	0	0		Pavirv00043865m	3.29033	AT1G76160.1	SKU5 similar 5
Pavirv00054865m	-2.0213	AT1G01390.1	UDP-Glycosyltransferase superfamily protein		Pavirv00013005m	3.28834	AT1G27330.1	Ribosome associated membrane protein RAMP4
Pavirv00051167m	-2.02109	AT4G10465.1	Heavy metal transport/detoxification superfamily protein		Pavirv00006581m	3.28722	AT5G42510.1	Disease resistance-responsive (dirigent-like protein) family protein
Pavirv00010072m	-2.01931	AT1G06840.1	Leucine-rich repeat protein kinase family protein		Pavirv00033160m	3.28693	AT5G06390.1	FASCICLIN-like arabinogalactan protein 17 precursor
Pavirv00002900m	-2.01925	AT4G34180.1	Cyclase family protein		Pavirv00040036m	3.28508	AT2G37040.1	PHE ammonia lyase 1
Pavirv00005575m	-2.01671	AT1G56090.1	Tetratricopeptide repeat (TPR)-like superfamily protein		Pavirv00054444m	3.28248	AT2G44450.1	beta glucosidase 15
Pavirv00012293m	-2.01637	AT3G47800.1	Galactose mutarotase-like superfamily protein		Pavirv00010012m	3.28116	0	0
Pavirv00028383m	-2.0146	AT5G24090.1	chitinase A		Pavirv00029954m	3.28111	0	0
Pavirv00012170m	-2.01443	AT1G43860.1	sequence-specific DNA binding transcription factors		Pavirv00020137m	3.28063	0	0
Pavirv00035682m	-2.01318	AT5G65620.1	Zincin-like metalloproteases family protein		Pavirv00059574m	3.27935	AT2G46950.1	cytochrome P450, family 709, subfamily B, polypeptide 2
Pavirv00033051m	-2.01215	AT1G04420.1	NAD(P)-linked oxidoreductase superfamily protein		Pavirv00048232m	3.27706	AT3G49670.1	Leucine-rich receptor-like protein kinase family protein
Pavirv00063133m	-2.01178	0	0		Pavirv00062089m	3.27609	AT5G33393.1	0
Pavirv00032299m	-2.00972	AT3G23600.1	alpha/beta-Hydrolases superfamily protein		Pavirv00021584m	3.27587	AT4G39350.1	cellulose synthase A2
Pavirv00009367m	-2.00915	AT5G27030.1	TOPLESS-related 3		Pavirv00056010m	3.27539	0	0
Pavirv00060307m	-2.00792	AT1G79460.1	Terpenoid cyclases/Protein prenyltransferases superfamily protein		Pavirv00000442m	3.27442	0	0
Pavirv00014856m	-2.00777	AT3G62450.1	0		Pavirv00020529m	3.27396	AT1G64480.1	calcineurin B-like protein 8
Pavirv00041757m	-2.00444	AT2G07725.1	Ribosomal L5P family protein		Pavirv00065370m	3.27256	AT5G08660.1	Protein of unknown function (DUF668)
Pavirv00013782m	-2.00411	AT4G27940.1	manganese tracking factor for mitochondrial SOD2		Pavirv00028203m	3.26886	AT5G01870.1	Bifunctional inhibitor/lipid-transfer protein/seed storage 2S albumin superfamily protein
Pavirv00012396m	-2.00393	AT4G29890.1	choline monooxygenase, putative (CMO-like)		Pavirv00026022m	3.26648	AT3G14460.1	LRR and NB-ARC domains-containing disease resistance protein
Pavirv00023641m	-2.00337	AT4G23280.1	cysteine-rich RLK (RECEPTOR-like protein kinase) 20		Pavirv00069766m	3.26432	AT4G15790.1	0
Pavirv00066012m	-2.00085	AT2G37710.1	receptor lectin kinase		Pavirv00031540m	3.2642	0	0
Pavirv00047216m	-2.00006	AT2G37770.2	NAD(P)-linked oxidoreductase superfamily protein		Pavirv00027812m	3.26327	AT5G53590.1	SAUR-like auxin-responsive protein family
Pavirv00005425m	-1.99993	AT4G03520.1	Thioredoxin superfamily protein		Pavirv00001598m	3.26262	AT3G61220.2	NAD(P)-binding Rossmann-fold superfamily protein
Pavirv00049723m	-1.99978	AT5G64250.2	Aldolase-type TIM barrel family protein		Pavirv00046684m	3.26256	AT5G50260.1	Cysteine proteinases superfamily protein
Pavirv00021572m	-1.9967	AT1G48520.1	GLU-ADT subunit B		Pavirv00062939m	3.25859	AT4G10380.1	NOD26-like intrinsic protein 5;1
Pavirv00019912m	-1.99655	AT2G46690.1	SAUR-like auxin-responsive protein family		Pavirv00015878m	3.25826	AT5G52830.1	WRKY DNA-binding protein 27
Pavirv00070810m	-1.99623	AT3G60880.2	dihydrodipicolinate synthase 1		Pavirv00007499m	3.25757	AT4G21380.1	receptor kinase 3
Pavirv00068947m	-1.99535	AT5G45910.1	GDSL-like Lipase/Acylhydrolase superfamily protein		Pavirv00003589m	3.25502	AT5G45840.1	Leucine-rich repeat protein kinase family protein
Pavirv00015505m	-1.99532	0	0		Pavirv00019766m	3.255	AT1G10020.1	Protein of unknown function (DUF1005)
Pavirv00022499m	-1.99352	AT4G35730.1	Regulator of Vps4 activity in the MVB pathway protein		Pavirv00021836m	3.25223	0	0
Pavirv00055230m	-1.99252	AT4G02600.1	Seven transmembrane MLO family protein		Pavirv00055255m	3.25159	AT1G30650.1	WRKY DNA-binding protein 14
Pavirv00057590m	-1.99213	AT5G67170.1	SEC-C motif-containing protein / OTU-like cysteine protease family protein		Pavirv00016692m	3.24834	AT1G29340.1	plant U-box 17
Pavirv00001979m	-1.99143	AT4G10130.1	DNAJ heat shock N-terminal domain-containing protein		Pavirv00012429m	3.24645	AT1G03250.1	0
Pavirv00047202m	-1.99082	AT4G32590.1	2Fe-2S ferredoxin-like superfamily protein		Pavirv00054446m	3.24546	AT2G37090.1	Nucleotide-diphospho-sugar transferases superfamily protein
Pavirv00049247m	-1.9874	AT3G11670.1	UDP-Glycosyltransferase superfamily protein		Pavirv00022070m	3.2446	AT1G13340.1	Regulator of Vps4 activity in the MVB pathway protein
Pavirv00020506m	-1.98731	0	0		Pavirv00068445m	3.24451	AT5G48100.1	Laccase/Diphenol oxidase family protein
Pavirv00068430m	-1.9873	AT5G42770.1	Maf-like protein		Pavirv00063053m	3.24408	AT1G64355.1	0
Pavirv00011358m	-1.98589	AT3G13080.1	multidrug resistance-associated protein 3		Pavirv00036358m	3.24239	AT5G52020.1	Integrase-type DNA-binding superfamily protein
Pavirv00054815m	-1.98465	AT1G10360.1	glutathione S-transferase TAU 18		Pavirv00033014m	3.24145	AT4G34480.1	O-Glycosyl hydrolases family 17 protein
Pavirv00026522m	-1.98328	AT4G15560.1	Deoxyxylulose-5-phosphate synthase		Pavirv00026888m	3.24076	AT4G18640.1	Leucine-rich repeat protein kinase family protein
Pavirv00039857m	-1.98056	AT1G76640.1	Calcium-binding EF-hand family protein		Pavirv00030945m	3.23998	AT1G53830.1	pectin methylesterase 2
Pavirv00004244m	-1.98038	AT3G14460.1	LRR and NB-ARC domains-containing disease resistance protein		Pavirv00033400m	3.23719	0	0
Pavirv00050307m	-1.97834	AT2G43980.1	inositol 1,3,4-trisphosphate 5/6-kinase 4		Pavirv00065666m	3.23578	AT1G61800.1	glucose-6-phosphate/phosphate translocator 2
Pavirv00070371m	-1.97712	AT4G38540.1	FAD/NAD(P)-binding oxidoreductase family protein		Pavirv00057664m	3.23483	AT1G60190.1	ARM repeat superfamily protein
Pavirv00033849m	-1.97653	0	0		Pavirv00001702m	3.2343	AT5G03760.1	Nucleotide-diphospho-sugar transferases superfamily protein
Pavirv00023876m	-1.97644	AT1G51760.1	peptidase M20/M25/M40 family protein		Pavirv00036289m	3.23415	AT1G33240.1	GT-2-like 1
Pavirv00034329m	-1.97643	AT5G19900.1	PRLI-interacting factor, putative		Pavirv00022033m	3.23305	AT3G16520.3	UDP-glucosyl transferase 88A1
Pavirv00022400m	-1.97636	0	0		Pavirv00064046m	3.23247	AT3G18170.1	Glycosyltransferase family 61 protein
Pavirv00024126m	-1.97629	AT3G07600.1	Heavy metal transport/detoxification superfamily protein		Pavirv00060924m	3.23206	AT5G17420.1	Cellulose synthase family protein
Pavirv00042650m	-1.97591	AT4G00330.1	calmodulin-binding receptor-like cytoplasmic kinase 2		Pavirv00012431m	3.2293	AT5G50670.1	Squamosa promoter-binding protein-like (SBP domain) transcription factor family protein
Pavirv00029053m	-1.97465	AT5G20170.1	RNA polymerase II transcription mediators		Pavirv00039734m	3.22848	AT3G17710.1	F-box and associated interaction domains-containing protein
Pavirv00029064m	-1.97371	AT3G45020.1	Ribosomal L18p/L5e family protein		Pavirv00054140m	3.22528	AT1G32340.1	NDR1/HIN1-like 8
Pavirv00064950m	-1.97176	AT1G09770.1	cell division cycle 5		Pavirv00002894m	3.22325	AT4G24340.1	Phosphorylase superfamily protein
Pavirv00008583m	-1.97124	AT1G32230.2	WWE protein-protein interaction domain protein family		Pavirv00054260m	3.22299	AT1G33720.1	cytochrome P450, family 76, subfamily C, polypeptide 6
Pavirv00014980m	-1.97108	AT3G28345.1	ABC transporter family protein		Pavirv00066722m	3.22269	AT4G18640.1	Leucine-rich repeat protein kinase family protein
Pavirv00011391m	-1.96997	AT1G11650.2	RNA-binding (RRM/RBD/RNP motifs) family protein		Pavirv00023112m	3.21893	AT4G30710.1	Family of unknown function (DUF566)
Pavirv00059933m	-1.96995	AT1G26910.1	Ribosomal protein L16p/L10e family protein		Pavirv00021733m	3.21753	AT1G07710.1	Ankyrin repeat family protein
Pavirv00032485m	-1.96958	AT5G58940.1	calmodulin-binding receptor-like cytoplasmic kinase 1		Pavirv00004023m	3.21598	AT4G33330.2	plant glycogenin-like starch initiation protein 3
Pavirv00019809m	-1.96888	AT1G06110.1	SKP1/ASK-interacting protein 16		Pavirv00021301m	3.21557	AT5G16970.1	alkenal reductase
Pavirv00065829m	-1.96879	AT5G54080.1	homogentisate 1,2-dioxygenase		Pavirv00032456m	3.21359	0	0
Pavirv00063568m	-1.96032	AT5G15070.1	Phosphoglycerate mutase-like family protein		Pavirv00065026m	3.21359	AT2G17920.1	nucleic acid binding;zinc ion binding
Pavirv00047329m	-1.95984	AT5G50890.1	alpha/beta-Hydrolases superfamily protein		Pavirv00039244m	3.21234	AT3G47570.1	Leucine-rich repeat protein kinase family protein
Pavirv00056117m	-1.95854	AT3G51860.1	cation exchanger 3		Pavirv00044990m	3.21192	AT1G75250.1	RAD-like 6
Pavirv00003939m	-1.95832	0	0		Pavirv00060257m	3.21088	AT5G55950.1	Nucleotide/sugar transporter family protein
Pavirv00046166m	-1.95816	AT1G53910.3	related to AP2 12		Pavirv00012001m	3.2092	0	0
Pavirv00051622m	-1.95314	AT1G80530.1	Major facilitator superfamily protein		Pavirv00010018m	3.20721	AT5G47900.1	Protein of unknown function (DUF1624)
Pavirv00062299m	-1.95199	AT1G08260.1	DNA polymerase epsilon catalytic subunit		Pavirv00014814m	3.20705	AT1G69550.1	disease resistance protein (TIR-NBS-LRR class)
Pavirv00029280m	-1.95197	AT5G20550.1	2-oxoglutarate (2OG) and Fe(II)-dependent oxygenase superfamily protein		Pavirv00005968m	3.20557	AT1G75010.1	GTP binding
Pavirv00035190m	-1.9491	AT1G08570.1	atypical CYS HIS rich thioredoxin 4		Pavirv00009870m	3.20304	AT1G19715.3	Mannose-binding lectin superfamily protein
Pavirv00026934m	-1.9489	AT4G38130.1	histone deacetylase 1		Pavirv00067201m	3.20178	AT3G24140.1	basic helix-loop-helix (bHLH) DNA-binding superfamily protein
Pavirv00033877m	-1.94716	AT1G55320.1	acyl-activating enzyme 18		Pavirv00007666m	3.20056	AT1G67280.1	Glyoxalase/Bleomycin resistance protein/Dioxygenase superfamily protein
Pavirv00051651m	-1.94636	0	0		Pavirv00021254m	3.20017	AT5G52060.1	BCL-2-associated athanogene 1
Pavirv00070538m	-1.946	AT4G10465.1	Heavy metal transport/detoxification superfamily protein		Pavirv00043213m	3.19759	0	0
Pavirv00069248m	-1.94442	0	0		Pavirv00055355m	3.19734	AT5G25350.1	EIN3-binding F box protein 2
Pavirv00023593m	-1.94124	AT5G67390.1	0		Pavirv00040259m	3.19705	AT1G11260.1	sugar transporter 1
Pavirv00003172m	-1.94086	AT3G45390.1	Concanavalin A-like lectin protein kinase family protein		Pavirv00013373m	3.19694	AT2G19590.1	ACC oxidase 1
Pavirv00049781m	-1.93918	AT4G33580.1	beta carbonic anhydrase 5		Pavirv00032073m	3.19693	AT1G03010.1	Phototropic-responsive NPH3 family protein
Pavirv00054336m	-1.93903	AT1G75390.1	basic leucine-zipper 44		Pavirv00016334m	3.19495	AT5G15740.1	O-fucosyltransferase family protein
Pavirv00017279m	-1.93703	AT5G27660.1	Trypsin family protein with PDZ domain		Pavirv00070628m	3.1946	0	0
Pavirv00036621m	-1.93617	AT1G31870.1	0		Pavirv00054594m	3.19348	0	0
Pavirv00044720m	-1.93591	AT3G51895.1	sulfate transporter 3;1		Pavirv00003843m	3.19266	AT5G03170.1	FASCICLIN-like arabinogalactan-protein 11
Pavirv00051794m	-1.93465	AT3G09220.1	laccase 7		Pavirv00002404m	3.18828	AT1G28590.1	GDSL-like Lipase/Acylhydrolase superfamily protein
Pavirv00004206m	-1.9342	AT1G62710.1	beta vacuolar processing enzyme		Pavirv00064926m	3.18816	0	0
Pavirv00053293m	-1.93258	AT4G37370.1	cytochrome P450, family 81, subfamily D, polypeptide 8		Pavirv00050926m	3.18769	AT5G25940.1	early nodulin-related
Pavirv00052885m	-1.9325	AT3G12210.2	DNA binding		Pavirv00008386m	3.1873	AT3G44200.1	NIMA (never in mitosis, gene A)-related 6
Pavirv00044192m	-1.9321	0	0		Pavirv00054574m	3.18702	AT5G45670.1	GDSL-like Lipase/Acylhydrolase superfamily protein
Pavirv00036272m	-1.93163	AT5G21140.1	embryo defective 1379		Pavirv00035657m	3.18595	AT4G28610.1	phosphate starvation response 1
Pavirv00020787m	-1.93102	0	0		Pavirv00070351m	3.18549	0	0
Pavirv00015522m	-1.93001	AT4G21470.1	riboflavin kinase/FMN hydrolase		Pavirv00000247m	3.18507	AT4G08330.1	0
Pavirv00053908m	-1.92985	AT1G77380.1	amino acid permease 3		Pavirv00004098m	3.18348	AT3G59420.1	crinkly4
Pavirv00053396m	-1.92887	AT4G23150.1	cysteine-rich RLK (RECEPTOR-like protein kinase) 7		Pavirv00003975m	3.17966	AT5G57480.1	P-loop containing nucleoside triphosphate hydrolases superfamily protein
Pavirv00060425m	-1.92813	AT2G47870.1	Thioredoxin superfamily protein		Pavirv00020110m	3.17951	0	0
Pavirv00014157m	-1.92695	AT5G04410.1	NAC domain containing protein 2		Pavirv00022213m	3.17842	0	0
Pavirv00068230m	-1.92587	AT3G01160.1	0		Pavirv00015169m	3.17815	0	0
Pavirv00050851m	-1.92541	AT3G19270.1	cytochrome P450, family 707, subfamily A, polypeptide 4		Pavirv00067910m	3.17556	AT1G65590.1	beta-hexosaminidase 3
Pavirv00068839m	-1.92533	AT5G47560.1	tonoplast dicarboxylate transporter		Pavirv00024430m	3.17543	AT3G04030.3	Homeodomain-like superfamily protein
Pavirv00022883m	-1.92318	AT5G50400.1	purple acid phosphatase 27		Pavirv00020549m	3.17453	0	0
Pavirv00051068m	-1.92137	AT3G27540.1	beta-1,4-N-acetylglucosaminyltransferase family protein		Pavirv00055707m	3.17386	AT1G28370.1	ERF domain protein 11
Pavirv00044655m	-1.92098	AT2G45630.2	D-isomer specific 2-hydroxyacid dehydrogenase family protein		Pavirv00020336m	3.1716	AT5G19740.1	Peptidase M28 family protein
Pavirv00040721m	-1.92054	AT4G23180.1	cysteine-rich RLK (RECEPTOR-like protein kinase) 10		Pavirv00007181m	3.17065	AT5G02620.1	ankyrin-like1
Pavirv00008056m	-1.92046	AT2G19130.1	S-locus lectin protein kinase family protein		Pavirv00035395m	3.17033	AT1G79990.1	structural molecules
Pavirv00057149m	-1.91958	AT5G65780.1	branched-chain amino acid aminotransferase 5 / branched-chain amino acid transaminase 5 (BCAT5)		Pavirv00023973m	3.16995	AT2G27510.1	ferredoxin 3
Pavirv00010037m	-1.91864	AT3G16770.1	ethylene-responsive element binding protein		Pavirv00009786m	3.16956	AT5G01170.1	Protein of unknown function (DUF740)
Pavirv00037006m	-1.91796	0	0		Pavirv00022603m	3.16877	AT2G41940.1	zinc finger protein 8
Pavirv00057327m	-1.91743	0	0		Pavirv00047050m	3.1686	0	0
Pavirv00039468m	-1.91709	AT3G56960.1	phosphatidyl inositol monophosphate 5 kinase 4		Pavirv00057475m	3.16657	AT1G61350.1	ARM repeat superfamily protein
Pavirv00054183m	-1.91591	0	0		Pavirv00058296m	3.16519	AT1G31050.1	basic helix-loop-helix (bHLH) DNA-binding superfamily protein
Pavirv00020353m	-1.91524	0	0		Pavirv00021792m	3.16513	0	0
Pavirv00012949m	-1.91362	AT4G01650.1	Polyketide cyclase / dehydrase and lipid transport protein		Pavirv00042362m	3.16304	AT3G18170.1	Glycosyltransferase family 61 protein
Pavirv00005684m	-1.91289	AT1G21170.1	Exocyst complex component SEC5		Pavirv00056825m	3.16286	AT5G49630.1	amino acid permease 6
Pavirv00026061m	-1.91229	AT5G37980.1	Zinc-binding dehydrogenase family protein		Pavirv00047522m	3.16109	0	0
Pavirv00027052m	-1.9114	AT2G28910.1	CAX interacting protein 4		Pavirv00062865m	3.16106	0	0
Pavirv00067713m	-1.90942	AT5G42290.1	transcription activator-related		Pavirv00031470m	3.16064	AT5G46280.1	Minichromosome maintenance (MCM2/3/5) family protein
Pavirv00063402m	-1.90908	AT1G06620.1	2-oxoglutarate (2OG) and Fe(II)-dependent oxygenase superfamily protein		Pavirv00017693m	3.16051	AT1G17840.1	white-brown complex homolog protein 11
Pavirv00009466m	-1.90812	AT1G67580.1	Protein kinase superfamily protein		Pavirv00070510m	3.15992	AT5G48740.1	Leucine-rich repeat protein kinase family protein
Pavirv00061371m	-1.90736	AT2G36640.1	embryonic cell protein 63		Pavirv00017308m	3.15895	AT2G27060.1	Leucine-rich repeat protein kinase family protein
Pavirv00006175m	-1.90725	AT5G20160.2	Ribosomal protein L7Ae/L30e/S12e/Gadd45 family protein		Pavirv00054300m	3.1575	AT1G11330.2	S-locus lectin protein kinase family protein
Pavirv00003828m	-1.9056	AT2G43000.1	NAC domain containing protein 42		Pavirv00052945m	3.15684	AT5G38200.1	Class I glutamine amidotransferase-like superfamily protein
Pavirv00008959m	-1.90556	AT5G26770.1	0		Pavirv00028570m	3.15655	AT5G44030.1	cellulose synthase A4
Pavirv00007774m	-1.90538	AT3G17930.1	0		Pavirv00064528m	3.15382	AT2G16570.1	GLN phosphoribosyl pyrophosphate amidotransferase 1
Pavirv00056473m	-1.90402	AT5G58070.1	temperature-induced lipocalin		Pavirv00031471m	3.1528	AT2G38370.1	Plant protein of unknown function (DUF827)
Pavirv00005612m	-1.90385	AT1G78020.1	Protein of unknown function (DUF581)		Pavirv00027581m	3.1475	AT1G50180.1	NB-ARC domain-containing disease resistance protein
Pavirv00055561m	-1.9019	AT1G72770.1	homology to ABI1		Pavirv00040278m	3.14636	AT2G26870.1	non-specific phospholipase C2
Pavirv00064202m	-1.90064	0	0		Pavirv00037506m	3.14511	AT1G18650.1	plasmodesmata callose-binding protein 3
Pavirv00031184m	-1.89923	AT1G16720.1	high chlorophyll fluorescence phenotype 173		Pavirv00012454m	3.14454	AT1G33800.1	Protein of unknown function (DUF579)
Pavirv00033812m	-1.8989	0	0		Pavirv00023091m	3.14302	AT3G16500.1	phytochrome-associated protein 1
Pavirv00019416m	-1.89888	AT1G77330.1	2-oxoglutarate (2OG) and Fe(II)-dependent oxygenase superfamily protein		Pavirv00003144m	3.14086	AT3G61750.1	Cytochrome b561/ferric reductase transmembrane with DOMON related domain
Pavirv00022372m	-1.89833	AT2G33590.1	NAD(P)-binding Rossmann-fold superfamily protein		Pavirv00068559m	3.14085	AT5G23190.1	cytochrome P450, family 86, subfamily B, polypeptide 1
Pavirv00011705m	-1.89829	AT4G03280.1	photosynthetic electron transfer C		Pavirv00035517m	3.14059	AT3G18830.1	polyol/monosaccharide transporter 5
Pavirv00027418m	-1.89749	AT1G44446.3	Pheophorbide a oxygenase family protein with Rieske [2Fe-2S] domain		Pavirv00044338m	3.13868	AT1G65610.1	Six-hairpin glycosidases superfamily protein
Pavirv00016359m	-1.89651	AT3G48880.1	RNI-like superfamily protein		Pavirv00020451m	3.13764	AT2G16050.1	Cysteine/Histidine-rich C1 domain family protein
Pavirv00023271m	-1.8962	AT3G07560.1	peroxin 13		Pavirv00069153m	3.13671	AT5G66600.1	Protein of unknown function, DUF547
Pavirv00054266m	-1.89596	AT2G27310.1	F-box family protein		Pavirv00006590m	3.13606	0	0
Pavirv00059381m	-1.89513	0	0		Pavirv00050378m	3.13579	0	0
Pavirv00050566m	-1.89294	AT1G14320.1	Ribosomal protein L16p/L10e family protein		Pavirv00007323m	3.13477	AT4G34950.1	Major facilitator superfamily protein
Pavirv00044060m	-1.89074	AT5G34850.1	purple acid phosphatase 26		Pavirv00013557m	3.13441	AT5G39110.1	RmlC-like cupins superfamily protein
Pavirv00058870m	-1.89065	AT2G36290.1	alpha/beta-Hydrolases superfamily protein		Pavirv00046885m	3.13172	AT5G67360.1	Subtilase family protein
Pavirv00046295m	-1.88969	AT1G22300.1	general regulatory factor 10		Pavirv00059283m	3.13114	AT1G51340.2	MATE efflux family protein
Pavirv00002033m	-1.88951	AT1G08570.1	atypical CYS HIS rich thioredoxin 4		Pavirv00056474m	3.13022	0	0
Pavirv00059611m	-1.88878	AT2G36130.1	Cyclophilin-like peptidyl-prolyl cis-trans isomerase family protein		Pavirv00039167m	3.12477	AT4G24610.2	0
Pavirv00056454m	-1.88672	0	0		Pavirv00041795m	3.12217	AT1G16720.1	high chlorophyll fluorescence phenotype 173
Pavirv00026963m	-1.88569	AT3G07890.1	Ypt/Rab-GAP domain of gyp1p superfamily protein		Pavirv00048384m	3.12158	AT3G56630.1	cytochrome P450, family 94, subfamily D, polypeptide 2
Pavirv00011227m	-1.88562	AT3G14050.1	RELA/SPOT homolog 2		Pavirv00056073m	3.12091	AT3G55950.1	CRINKLY4 related 3
Pavirv00026511m	-1.88553	AT3G60600.1	vesicle associated protein		Pavirv00050828m	3.11925	AT1G51680.1	4-coumarate:CoA ligase 1
Pavirv00010925m	-1.88537	AT4G35220.1	Cyclase family protein		Pavirv00054709m	3.11799	0	0
Pavirv00058051m	-1.88515	AT1G67370.1	DNA-binding HORMA family protein		Pavirv00024641m	3.11578	AT5G50670.1	Squamosa promoter-binding protein-like (SBP domain) transcription factor family protein
Pavirv00006321m	-1.88487	AT4G22920.1	non-yellowing 1		Pavirv00051563m	3.11481	AT3G61590.1	Galactose oxidase/kelch repeat superfamily protein
Pavirv00050161m	-1.8848	AT5G59720.1	heat shock protein 18.2		Pavirv00040083m	3.11343	0	0
Pavirv00026871m	-1.8848	AT3G54620.1	basic leucine zipper 25		Pavirv00047824m	3.11063	AT4G33330.2	plant glycogenin-like starch initiation protein 3
Pavirv00009782m	-1.8846	AT3G51510.1	0		Pavirv00040336m	3.10968	AT1G70740.2	Protein kinase superfamily protein
Pavirv00038459m	-1.88344	AT4G01935.1	0		Pavirv00008001m	3.10914	AT3G27027.1	Protein of unknown function (DUF 3339)
Pavirv00050745m	-1.88305	AT5G54680.1	basic helix-loop-helix (bHLH) DNA-binding superfamily protein		Pavirv00059716m	3.10896	AT2G40030.1	nuclear RNA polymerase D1B
Pavirv00019940m	-1.88265	AT1G54390.2	PHD finger protein-related		Pavirv00008805m	3.10883	AT4G24140.1	alpha/beta-Hydrolases superfamily protein
Pavirv00036839m	-1.88216	0	0		Pavirv00026510m	3.1086	0	0
Pavirv00054714m	-1.88181	AT1G13600.1	basic leucine-zipper 58		Pavirv00045125m	3.10832	AT4G12620.1	origin of replication complex 1B
Pavirv00019167m	-1.88164	AT4G08330.1	0		Pavirv00047337m	3.1083	AT5G57970.1	DNA glycosylase superfamily protein
Pavirv00069232m	-1.87905	AT4G36910.1	Cystathionine beta-synthase (CBS) family protein		Pavirv00000688m	3.10771	AT3G22830.1	heat shock transcription factor A6B
Pavirv00063507m	-1.87838	AT3G08505.1	zinc finger (CCCH-type/C3HC4-type RING finger) family protein		Pavirv00015196m	3.10595	AT5G09730.1	beta-xylosidase 3
Pavirv00035937m	-1.87636	AT1G54540.1	Late embryogenesis abundant (LEA) hydroxyproline-rich glycoprotein family		Pavirv00066442m	3.10546	0	0
Pavirv00004370m	-1.875	AT1G54210.1	Ubiquitin-like superfamily protein		Pavirv00006684m	3.10373	AT5G57660.1	CONSTANS-like 5
Pavirv00043293m	-1.87475	AT2G47000.1	ATP binding cassette subfamily B4		Pavirv00049989m	3.10254	AT2G34680.1	Outer arm dynein light chain 1 protein
Pavirv00026216m	-1.87443	AT1G17010.1	2-oxoglutarate (2OG) and Fe(II)-dependent oxygenase superfamily protein		Pavirv00070173m	3.10242	AT3G14470.1	NB-ARC domain-containing disease resistance protein
Pavirv00042552m	-1.87435	AT4G31830.1	0		Pavirv00010494m	3.09957	AT3G62730.1	0
Pavirv00041337m	-1.87374	AT3G20880.1	WIP domain protein 4		Pavirv00035790m	3.09609	AT1G75540.1	salt tolerance homolog2
Pavirv00027955m	-1.87365	AT3G13040.1	myb-like HTH transcriptional regulator family protein		Pavirv00052777m	3.09441	AT1G64160.1	Disease resistance-responsive (dirigent-like protein) family protein
Pavirv00066300m	-1.8735	AT4G38380.1	MATE efflux family protein		Pavirv00039015m	3.09344	AT1G31650.1	RHO guanyl-nucleotide exchange factor 14
Pavirv00019323m	-1.87308	AT1G15680.1	F-box family protein		Pavirv00016996m	3.09101	AT5G65700.1	Leucine-rich receptor-like protein kinase family protein
Pavirv00064879m	-1.87302	AT5G66570.1	PS II oxygen-evolving complex 1		Pavirv00014627m	3.0898	AT4G35160.1	O-methyltransferase family protein
Pavirv00033352m	-1.87288	AT2G45590.1	Protein kinase superfamily protein		Pavirv00009777m	3.08941	AT1G22410.1	Class-II DAHP synthetase family protein
Pavirv00043506m	-1.87282	AT3G13100.1	multidrug resistance-associated protein 7		Pavirv00005540m	3.08941	AT3G28345.1	ABC transporter family protein
Pavirv00027110m	-1.87145	AT4G27700.1	Rhodanese/Cell cycle control phosphatase superfamily protein		Pavirv00070011m	3.08901	AT2G39500.1	0
Pavirv00009866m	-1.86998	0	0		Pavirv00040187m	3.08851	AT2G37040.1	PHE ammonia lyase 1
Pavirv00008121m	-1.86776	AT4G33500.1	Protein phosphatase 2C family protein		Pavirv00038061m	3.08713	AT5G63810.1	beta-galactosidase 10
Pavirv00038910m	-1.86698	AT3G10020.1	0		Pavirv00018786m	3.08607	AT1G49890.1	Family of unknown function (DUF566)
Pavirv00013393m	-1.86597	AT3G43790.1	zinc induced facilitator-like 2		Pavirv00070717m	3.08599	AT4G00360.1	cytochrome P450, family 86, subfamily A, polypeptide 2
Pavirv00062829m	-1.86595	AT1G54390.2	PHD finger protein-related		Pavirv00067980m	3.08324	AT1G52820.1	2-oxoglutarate (2OG) and Fe(II)-dependent oxygenase superfamily protein
Pavirv00025069m	-1.86484	AT1G02130.1	RAS 5		Pavirv00025546m	3.08293	AT1G69490.1	NAC-like, activated by AP3/PI
Pavirv00020515m	-1.86476	AT5G17350.1	0		Pavirv00043962m	3.0823	AT5G17910.1	0
Pavirv00055039m	-1.86468	AT3G47570.1	Leucine-rich repeat protein kinase family protein		Pavirv00070877m	3.08142	0	0
Pavirv00043368m	-1.86457	0	0		Pavirv00013034m	3.08008	0	0
Pavirv00036246m	-1.86412	AT4G35090.1	catalase 2		Pavirv00003512m	3.07942	0	0
Pavirv00008172m	-1.86323	AT2G44440.1	Emsy N Terminus (ENT) domain-containing protein		Pavirv00045371m	3.07869	AT3G28860.1	ATP binding cassette subfamily B19
Pavirv00020633m	-1.85919	AT5G38960.1	RmlC-like cupins superfamily protein		Pavirv00028520m	3.07835	AT2G36530.1	Enolase
Pavirv00069969m	-1.85871	AT1G10360.1	glutathione S-transferase TAU 18		Pavirv00025030m	3.07795	AT2G17550.1	0
Pavirv00054879m	-1.85572	AT5G14520.1	pescadillo-related		Pavirv00027048m	3.0774	0	0
Pavirv00033743m	-1.85338	AT4G01800.2	Albino or Glassy Yellow 1		Pavirv00053267m	3.07659	AT5G10230.1	annexin 7
Pavirv00069988m	-1.8508	AT2G15490.3	UDP-glycosyltransferase 73B4		Pavirv00040787m	3.07657	AT3G03660.2	WUSCHEL related homeobox 11
Pavirv00034205m	-1.8508	AT4G33140.1	Haloacid dehalogenase-like hydrolase (HAD) superfamily protein		Pavirv00008630m	3.07637	AT4G24140.1	alpha/beta-Hydrolases superfamily protein
Pavirv00040058m	-1.85075	AT3G13560.1	O-Glycosyl hydrolases family 17 protein		Pavirv00052776m	3.07472	AT5G44030.1	cellulose synthase A4
Pavirv00027874m	-1.84937	AT5G58560.1	Phosphatidate cytidylyltransferase family protein		Pavirv00070352m	3.07285	AT4G23180.1	cysteine-rich RLK (RECEPTOR-like protein kinase) 10
Pavirv00020417m	-1.84928	AT2G32600.1	hydroxyproline-rich glycoprotein family protein		Pavirv00024418m	3.07087	AT3G25230.1	rotamase FKBP 1
Pavirv00044370m	-1.84922	AT4G24220.1	NAD(P)-binding Rossmann-fold superfamily protein		Pavirv00044508m	3.07084	AT1G70670.1	Caleosin-related family protein
Pavirv00067966m	-1.84918	AT3G14110.3	Tetratricopeptide repeat (TPR)-like superfamily protein		Pavirv00054796m	3.0708	AT5G56890.1	Protein kinase superfamily protein
Pavirv00003963m	-1.84905	0	0		Pavirv00026598m	3.07033	AT1G66550.2	WRKY DNA-binding protein 67
Pavirv00041298m	-1.84879	AT3G55600.1	Membrane fusion protein Use1		Pavirv00019559m	3.06979	AT1G15400.3	0
Pavirv00013969m	-1.84876	AT4G35090.1	catalase 2		Pavirv00046762m	3.06973	AT1G29200.2	O-fucosyltransferase family protein
Pavirv00014206m	-1.84852	AT2G38640.1	Protein of unknown function (DUF567)		Pavirv00005828m	3.06959	AT1G62790.1	Bifunctional inhibitor/lipid-transfer protein/seed storage 2S albumin superfamily protein
Pavirv00056840m	-1.84832	AT3G12600.1	nudix hydrolase homolog 16		Pavirv00063779m	3.06706	AT1G15520.1	pleiotropic drug resistance 12
Pavirv00032745m	-1.8477	AT2G25690.1	Protein of unknown function (DUF581)		Pavirv00053571m	3.06528	AT1G47380.1	Protein phosphatase 2C family protein
Pavirv00029201m	-1.84613	AT5G39380.1	Plant calmodulin-binding protein-related		Pavirv00035270m	3.06453	AT4G21200.1	gibberellin 2-oxidase 8
Pavirv00019426m	-1.8461	AT3G08620.1	RNA-binding KH domain-containing protein		Pavirv00039354m	3.06411	AT1G49890.1	Family of unknown function (DUF566)
Pavirv00042465m	-1.84597	AT3G46530.1	NB-ARC domain-containing disease resistance protein		Pavirv00017178m	3.06281	AT5G04870.1	calcium dependent protein kinase 1
Pavirv00010227m	-1.84555	AT5G65780.1	branched-chain amino acid aminotransferase 5 / branched-chain amino acid transaminase 5 (BCAT5)		Pavirv00028305m	3.06167	AT5G65700.1	Leucine-rich receptor-like protein kinase family protein
Pavirv00013625m	-1.84541	AT2G38300.1	myb-like HTH transcriptional regulator family protein		Pavirv00035998m	3.06133	AT5G64550.1	loricrin-related
Pavirv00033842m	-1.84508	AT2G28680.1	RmlC-like cupins superfamily protein		Pavirv00024251m	3.06123	AT5G64700.1	nodulin MtN21 /EamA-like transporter family protein
Pavirv00031406m	-1.8442	AT3G23560.1	MATE efflux family protein		Pavirv00025639m	3.06008	AT2G21710.1	Mitochondrial transcription termination factor family protein
Pavirv00038968m	-1.84315	AT3G20910.1	nuclear factor Y, subunit A9		Pavirv00002000m	3.05948	AT4G23180.1	cysteine-rich RLK (RECEPTOR-like protein kinase) 10
Pavirv00058149m	-1.84277	AT1G27990.1	0		Pavirv00034874m	3.05879	0	0
Pavirv00049353m	-1.8426	AT4G27870.1	Vacuolar iron transporter (VIT) family protein		Pavirv00022034m	3.05861	AT2G33550.1	Homeodomain-like superfamily protein
Pavirv00005659m	-1.84177	AT1G64940.1	cytochrome P450, family 87, subfamily A, polypeptide 6		Pavirv00053190m	3.05623	0	0
Pavirv00062263m	-1.84135	AT5G62410.1	structural maintenance of chromosomes 2		Pavirv00055297m	3.05534	0	0
Pavirv00054030m	-1.84115	0	0		Pavirv00014373m	3.05445	AT1G55360.1	Protein of Unknown Function (DUF239)
Pavirv00069391m	-1.83989	AT4G11410.1	NAD(P)-binding Rossmann-fold superfamily protein		Pavirv00048885m	3.05348	AT1G22360.1	UDP-glucosyl transferase 85A2
Pavirv00011449m	-1.83988	0	0		Pavirv00023802m	3.05336	AT1G50300.1	TBP-associated factor 15
Pavirv00013093m	-1.83924	AT2G07725.1	Ribosomal L5P family protein		Pavirv00005300m	3.05288	AT4G35930.1	F-box family protein
Pavirv00057082m	-1.83902	AT3G61060.1	phloem protein 2-A13		Pavirv00039447m	3.05273	AT1G17840.1	white-brown complex homolog protein 11
Pavirv00063854m	-1.83713	AT5G42850.1	Thioredoxin superfamily protein		Pavirv00052000m	3.05022	AT1G74160.1	0
Pavirv00067101m	-1.83703	AT1G04420.1	NAD(P)-linked oxidoreductase superfamily protein		Pavirv00041005m	3.04988	0	0
Pavirv00069235m	-1.83634	AT5G16950.1	0		Pavirv00013350m	3.0495	AT4G15080.1	DHHC-type zinc finger family protein
Pavirv00004029m	-1.83565	0	0		Pavirv00043363m	3.04922	AT1G43770.2	RING/FYVE/PHD zinc finger superfamily protein
Pavirv00001337m	-1.83541	AT1G50180.1	NB-ARC domain-containing disease resistance protein		Pavirv00067057m	3.0468	AT1G69550.1	disease resistance protein (TIR-NBS-LRR class)
Pavirv00031963m	-1.83529	AT5G02160.1	0		Pavirv00026725m	3.04542	AT5G47380.1	Protein of unknown function, DUF547
Pavirv00014115m	-1.83466	AT2G46280.1	TGF-beta receptor interacting protein 1		Pavirv00031112m	3.04514	AT5G47770.1	farnesyl diphosphate synthase 1
Pavirv00063863m	-1.83339	AT3G55260.1	beta-hexosaminidase 1		Pavirv00046469m	3.04446	AT1G26770.2	expansin A10
Pavirv00044678m	-1.83274	AT3G17630.1	cation/H+ exchanger 19		Pavirv00041312m	3.04428	AT1G09540.1	myb domain protein 61
Pavirv00034170m	-1.832	AT3G03990.1	alpha/beta-Hydrolases superfamily protein		Pavirv00033173m	3.04352	AT5G35590.1	proteasome alpha subunit A1
Pavirv00052506m	-1.83189	AT1G66980.1	suppressor of npr1-1 constitutive 4		Pavirv00022308m	3.04311	AT2G23380.1	SET domain-containing protein
Pavirv00000768m	-1.83042	AT5G02120.1	one helix protein		Pavirv00016362m	3.04094	AT1G35780.1	0
Pavirv00005201m	-1.83004	AT5G09300.1	Thiamin diphosphate-binding fold (THDP-binding) superfamily protein		Pavirv00002665m	3.03768	AT3G04730.1	indoleacetic acid-induced protein 16
Pavirv00051357m	-1.82998	AT2G43330.1	inositol transporter 1		Pavirv00024745m	3.03761	AT3G58000.1	VQ motif-containing protein
Pavirv00060260m	-1.82978	AT4G25000.1	alpha-amylase-like		Pavirv00055400m	3.03745	AT1G63080.1	Pentatricopeptide repeat (PPR) superfamily protein
Pavirv00036484m	-1.82861	AT3G51840.1	acyl-CoA oxidase 4		Pavirv00070650m	3.03636	AT4G38890.1	FMN-linked oxidoreductases superfamily protein
Pavirv00037991m	-1.82843	AT3G15670.1	Late embryogenesis abundant protein (LEA) family protein		Pavirv00062992m	3.03453	AT3G49650.1	P-loop containing nucleoside triphosphate hydrolases superfamily protein
Pavirv00057726m	-1.82636	AT5G02540.1	NAD(P)-binding Rossmann-fold superfamily protein		Pavirv00041718m	3.03252	AT3G54950.1	patatin-like protein 6
Pavirv00041424m	-1.82506	AT2G40740.1	WRKY DNA-binding protein 55		Pavirv00007958m	3.03203	AT1G71190.1	senescence associated gene 18
Pavirv00019579m	-1.82504	AT5G39110.1	RmlC-like cupins superfamily protein		Pavirv00052770m	3.03132	AT3G05270.1	Plant protein of unknown function (DUF869)
Pavirv00005758m	-1.82338	AT2G41790.1	Insulinase (Peptidase family M16) family protein		Pavirv00068444m	3.03058	AT2G41830.1	Uncharacterized protein
Pavirv00065856m	-1.8233	AT1G56090.1	Tetratricopeptide repeat (TPR)-like superfamily protein		Pavirv00034242m	3.03007	AT1G19350.3	Brassinosteroid signalling positive regulator (BZR1) family protein
Pavirv00040131m	-1.82233	AT5G12020.1	17.6 kDa class II heat shock protein		Pavirv00044193m	3.02974	AT3G49250.1	defective in meristem silencing 3
Pavirv00060060m	-1.82223	AT1G80530.1	Major facilitator superfamily protein		Pavirv00025685m	3.02922	0	0
Pavirv00014714m	-1.82103	AT1G32940.1	Subtilase family protein		Pavirv00029873m	3.02889	AT5G51550.1	EXORDIUM like 3
Pavirv00066666m	-1.82094	AT1G79950.1	RAD3-like DNA-binding helicase protein		Pavirv00026567m	3.02774	0	0
Pavirv00058512m	-1.82082	AT3G16350.1	Homeodomain-like superfamily protein		Pavirv00045234m	3.02659	AT1G05260.1	Peroxidase superfamily protein
Pavirv00006818m	-1.82027	AT3G06130.1	Heavy metal transport/detoxification superfamily protein		Pavirv00029621m	3.0254	AT3G16660.1	Pollen Ole e 1 allergen and extensin family protein
Pavirv00040360m	-1.81993	AT4G14500.1	Polyketide cyclase/dehydrase and lipid transport superfamily protein		Pavirv00025965m	3.02258	AT5G42650.1	allene oxide synthase
Pavirv00026826m	-1.81895	AT3G22490.1	Seed maturation protein		Pavirv00019962m	3.02124	AT3G21240.1	4-coumarate:CoA ligase 2
Pavirv00043340m	-1.81882	AT5G45910.1	GDSL-like Lipase/Acylhydrolase superfamily protein		Pavirv00069865m	3.02105	AT4G14350.1	AGC (cAMP-dependent, cGMP-dependent and protein kinase C) kinase family protein
Pavirv00032139m	-1.81871	AT1G73850.1	Protein of unknown function (DUF1666)		Pavirv00067573m	3.02071	AT4G14580.1	CBL-interacting protein kinase 4
Pavirv00052110m	-1.81777	0	0		Pavirv00050805m	3.0198	AT5G23190.1	cytochrome P450, family 86, subfamily B, polypeptide 1
Pavirv00032477m	-1.81737	AT1G01630.1	Sec14p-like phosphatidylinositol transfer family protein		Pavirv00058431m	3.01849	AT3G43440.1	jasmonate-zim-domain protein 11
Pavirv00042253m	-1.8156	AT1G03110.1	Transducin/WD40 repeat-like superfamily protein		Pavirv00010088m	3.01524	AT1G53260.2	0
Pavirv00045504m	-1.81539	AT2G38300.1	myb-like HTH transcriptional regulator family protein		Pavirv00048758m	3.0142	AT3G63410.1	S-adenosyl-L-methionine-dependent methyltransferases superfamily protein
Pavirv00046063m	-1.81406	AT3G06483.1	pyruvate dehydrogenase kinase		Pavirv00067888m	3.01053	AT4G38660.1	Pathogenesis-related thaumatin superfamily protein
Pavirv00004879m	-1.81305	AT5G65200.1	plant U-box 38		Pavirv00012567m	3.0064	AT4G13010.1	Oxidoreductase, zinc-binding dehydrogenase family protein
Pavirv00049769m	-1.81262	AT1G04120.1	multidrug resistance-associated protein 5		Pavirv00039306m	3.00539	0	0
Pavirv00005114m	-1.81246	AT2G20770.1	GCR2-like 2		Pavirv00017381m	3.00522	AT2G35760.1	Uncharacterised protein family (UPF0497)
Pavirv00013984m	-1.81241	AT3G12580.1	heat shock protein 70		Pavirv00043122m	3.00507	AT3G15270.1	squamosa promoter binding protein-like 5
Pavirv00061679m	-1.81236	0	0		Pavirv00053810m	3.00466	AT5G66190.1	ferredoxin-NADP(+)-oxidoreductase 1
Pavirv00068350m	-1.81137	AT5G57890.1	Glutamine amidotransferase type 1 family protein		Pavirv00059696m	3.00437	AT1G78370.1	glutathione S-transferase TAU 20
Pavirv00044687m	-1.81066	AT3G59140.1	multidrug resistance-associated protein 14		Pavirv00053425m	3.00194	0	0
Pavirv00020875m	-1.81062	AT2G29690.1	anthranilate synthase 2		Pavirv00057260m	3.0018	AT5G63160.1	BTB and TAZ domain protein 1
Pavirv00060204m	-1.80925	AT1G54380.1	spliceosome protein-related		Pavirv00036081m	2.99952	AT4G16380.1	Heavy metal transport/detoxification superfamily protein
Pavirv00002836m	-1.80794	AT5G22250.1	Polynucleotidyl transferase, ribonuclease H-like superfamily protein		Pavirv00018137m	2.99737	AT1G72490.1	0
Pavirv00039061m	-1.80751	AT1G50920.1	Nucleolar GTP-binding protein		Pavirv00051991m	2.99647	AT4G30400.1	RING/U-box superfamily protein
Pavirv00046906m	-1.80737	AT2G28930.1	protein kinase 1B		Pavirv00022315m	2.99568	AT2G30630.2	P-loop containing nucleoside triphosphate hydrolases superfamily protein
Pavirv00060052m	-1.8063	AT4G39460.1	S-adenosylmethionine carrier 1		Pavirv00027179m	2.99338	AT4G25835.1	P-loop containing nucleoside triphosphate hydrolases superfamily protein
Pavirv00053816m	-1.80592	AT3G60190.1	DYNAMIN-like 1E		Pavirv00016263m	2.99299	AT4G25070.2	0
Pavirv00049266m	-1.80478	AT2G26570.1	Plant protein of unknown function (DUF827)		Pavirv00026952m	2.99294	AT3G14460.1	LRR and NB-ARC domains-containing disease resistance protein
Pavirv00066697m	-1.80446	AT5G21090.1	Leucine-rich repeat (LRR) family protein		Pavirv00056847m	2.99258	AT3G25500.1	formin homology 1
Pavirv00052213m	-1.80412	AT3G12500.1	basic chitinase		Pavirv00037046m	2.99201	AT3G62160.1	HXXXD-type acyl-transferase family protein
Pavirv00004834m	-1.80396	AT1G47500.1	RNA-binding protein 47C\'		Pavirv00046577m	2.99041	AT2G42840.1	protodermal factor 1
Pavirv00037011m	-1.80327	AT4G10270.1	Wound-responsive family protein		Pavirv00028684m	2.9889	AT2G29360.1	NAD(P)-binding Rossmann-fold superfamily protein
Pavirv00001909m	-1.80274	AT4G11000.1	Ankyrin repeat family protein		Pavirv00012418m	2.9867	AT5G59845.1	Gibberellin-regulated family protein
Pavirv00049360m	-1.80203	AT2G45130.1	SPX domain gene 3		Pavirv00028084m	2.98562	AT1G10520.1	DNA polymerase lambda (POLL)
Pavirv00026208m	-1.80134	AT4G37300.1	maternal effect embryo arrest 59		Pavirv00043409m	2.98332	AT2G37090.1	Nucleotide-diphospho-sugar transferases superfamily protein
Pavirv00062767m	-1.80081	AT2G37330.1	aluminum sensitive 3		Pavirv00017759m	2.98332	AT5G22920.1	CHY-type/CTCHY-type/RING-type Zinc finger protein
Pavirv00028178m	-1.80054	AT2G35840.1	Sucrose-6F-phosphate phosphohydrolase family protein		Pavirv00068420m	2.98307	0	0
Pavirv00046501m	-1.80048	AT1G48520.1	GLU-ADT subunit B		Pavirv00045239m	2.98285	AT2G28550.3	related to AP2.7
Pavirv00027357m	-1.79996	0	0		Pavirv00014871m	2.97958	AT2G47420.1	Ribosomal RNA adenine dimethylase family protein
Pavirv00015913m	-1.79971	AT1G77120.1	alcohol dehydrogenase 1		Pavirv00061218m	2.97844	AT3G04350.1	Plant protein of unknown function (DUF946)
Pavirv00036704m	-1.79888	AT1G34300.1	lectin protein kinase family protein		Pavirv00065255m	2.97798	AT1G22300.1	general regulatory factor 10
Pavirv00001151m	-1.79744	AT2G17040.1	NAC domain containing protein 36		Pavirv00038989m	2.97676	AT5G56600.1	profilin 3
Pavirv00022704m	-1.79733	AT1G60680.1	NAD(P)-linked oxidoreductase superfamily protein		Pavirv00060600m	2.97637	AT4G24790.1	AAA-type ATPase family protein
Pavirv00022178m	-1.79683	AT3G51860.1	cation exchanger 3		Pavirv00053883m	2.97584	AT5G58260.1	oxidoreductases, acting on NADH or NADPH, quinone or similar compound as acceptor
Pavirv00028399m	-1.79623	AT2G20020.1	RNA-binding CRS1 / YhbY (CRM) domain-containing protein		Pavirv00051278m	2.97545	AT1G76550.1	Phosphofructokinase family protein
Pavirv00062389m	-1.79573	AT5G48380.1	BAK1-interacting receptor-like kinase 1		Pavirv00004300m	2.97463	AT2G26770.1	plectin-related
Pavirv00017385m	-1.79462	AT5G49930.1	zinc knuckle (CCHC-type) family protein		Pavirv00067229m	2.97461	0	0
Pavirv00024281m	-1.79394	AT1G34370.1	C2H2 and C2HC zinc fingers superfamily protein		Pavirv00006145m	2.97245	0	0
Pavirv00018829m	-1.79306	AT5G47120.1	BAX inhibitor 1		Pavirv00038057m	2.97184	AT5G62710.1	Leucine-rich repeat protein kinase family protein
Pavirv00036886m	-1.7922	AT5G59770.1	Protein-tyrosine phosphatase-like, PTPLA		Pavirv00065356m	2.971	0	0
Pavirv00018531m	-1.79202	AT5G50810.1	translocase inner membrane subunit 8		Pavirv00056275m	2.97092	AT3G51060.1	Lateral root primordium (LRP) protein-related
Pavirv00005770m	-1.79172	0	0		Pavirv00045531m	2.96924	AT2G01910.1	Microtubule associated protein (MAP65/ASE1) family protein
Pavirv00033536m	-1.79166	AT4G18372.1	Small nuclear ribonucleoprotein family protein		Pavirv00040341m	2.96919	AT3G54140.1	peptide transporter 1
Pavirv00037004m	-1.79089	0	0		Pavirv00000109m	2.96862	AT3G56370.1	Leucine-rich repeat protein kinase family protein
Pavirv00063681m	-1.78944	AT3G54360.1	zinc ion binding		Pavirv00034120m	2.96774	AT3G22840.1	Chlorophyll A-B binding family protein
Pavirv00023075m	-1.78902	AT2G27550.1	centroradialis		Pavirv00033357m	2.96512	AT3G46710.1	NB-ARC domain-containing disease resistance protein
Pavirv00034856m	-1.78625	0	0		Pavirv00025181m	2.96506	AT5G66940.1	Dof-type zinc finger DNA-binding family protein
Pavirv00002798m	-1.78617	AT1G53820.1	RING/U-box superfamily protein		Pavirv00033417m	2.96235	0	0
Pavirv00031679m	-1.78597	0	0		Pavirv00064416m	2.96168	AT4G18780.1	cellulose synthase family protein
Pavirv00017088m	-1.78596	AT5G52960.1	0		Pavirv00057009m	2.96163	0	0
Pavirv00021009m	-1.78495	0	0		Pavirv00012580m	2.96125	0	0
Pavirv00063438m	-1.78444	AT5G35520.1	minichromosome instability 12 (mis12)-like		Pavirv00054860m	2.95959	0	0
Pavirv00022929m	-1.78239	AT2G42350.1	RING/U-box superfamily protein		Pavirv00043906m	2.95791	AT1G12420.1	ACT domain repeat 8
Pavirv00043404m	-1.78239	AT3G09010.1	Protein kinase superfamily protein		Pavirv00070778m	2.95763	0	0
Pavirv00028943m	-1.78174	AT3G54020.1	Arabidopsis Inositol phosphorylceramide synthase 1		Pavirv00016130m	2.95534	0	0
Pavirv00039220m	-1.78022	AT3G21690.1	MATE efflux family protein		Pavirv00062003m	2.95332	AT3G23890.1	topoisomerase II
Pavirv00019631m	-1.77996	AT2G19130.1	S-locus lectin protein kinase family protein		Pavirv00068325m	2.95308	AT4G39955.1	alpha/beta-Hydrolases superfamily protein
Pavirv00034750m	-1.77931	AT1G80270.1	PENTATRICOPEPTIDE REPEAT 596		Pavirv00006608m	2.9529	AT4G37250.1	Leucine-rich repeat protein kinase family protein
Pavirv00046748m	-1.77753	AT4G17890.1	ARF-GAP domain 8		Pavirv00056503m	2.95265	0	0
Pavirv00070197m	-1.77738	AT1G25220.1	anthranilate synthase beta subunit 1		Pavirv00026385m	2.95111	AT4G22110.1	GroES-like zinc-binding dehydrogenase family protein
Pavirv00006387m	-1.77737	AT3G01440.1	PsbQ-like 1		Pavirv00050546m	2.95075	AT1G55360.1	Protein of Unknown Function (DUF239)
Pavirv00048664m	-1.77697	AT5G55125.1	Ribosomal protein L31		Pavirv00018744m	2.95011	AT3G04730.1	indoleacetic acid-induced protein 16
Pavirv00001842m	-1.7767	AT5G13680.1	IKI3 family protein		Pavirv00049210m	2.94701	AT1G27730.1	salt tolerance zinc finger
Pavirv00049854m	-1.77609	0	0		Pavirv00060328m	2.94601	0	0
Pavirv00019342m	-1.77585	AT1G10040.1	alpha/beta-Hydrolases superfamily protein		Pavirv00007646m	2.94567	AT3G60520.1	0
Pavirv00005967m	-1.77518	AT3G62760.1	Glutathione S-transferase family protein		Pavirv00005808m	2.94253	AT5G58900.1	Homeodomain-like transcriptional regulator
Pavirv00015380m	-1.77489	0	0		Pavirv00030159m	2.94232	AT1G76160.1	SKU5 similar 5
Pavirv00013872m	-1.77342	AT5G01740.1	Nuclear transport factor 2 (NTF2) family protein		Pavirv00043537m	2.94195	AT1G51850.1	Leucine-rich repeat protein kinase family protein
Pavirv00060160m	-1.77276	AT1G26160.1	Metal-dependent phosphohydrolase		Pavirv00027348m	2.94162	AT1G23010.1	Cupredoxin superfamily protein
Pavirv00024559m	-1.77267	AT1G56220.3	Dormancy/auxin associated family protein		Pavirv00066745m	2.93998	0	0
Pavirv00021312m	-1.77184	0	0		Pavirv00027137m	2.93927	AT4G21215.2	0
Pavirv00066613m	-1.77113	AT4G37030.1	0		Pavirv00070764m	2.93914	0	0
Pavirv00070718m	-1.77101	AT5G11090.1	serine-rich protein-related		Pavirv00040481m	2.93791	AT2G44100.1	guanosine nucleotide diphosphate dissociation inhibitor 1
Pavirv00023019m	-1.77069	AT5G18840.1	Major facilitator superfamily protein		Pavirv00061806m	2.93701	AT3G59320.1	Eukaryotic protein of unknown function (DUF914)
Pavirv00009993m	-1.7696	AT5G10820.1	Major facilitator superfamily protein		Pavirv00019281m	2.93586	AT1G31812.1	acyl-CoA-binding protein 6
Pavirv00001831m	-1.76893	AT2G47000.1	ATP binding cassette subfamily B4		Pavirv00014457m	2.93387	0	0
Pavirv00052333m	-1.76892	AT5G17610.1	0		Pavirv00029793m	2.93335	AT2G32300.1	uclacyanin 1
Pavirv00070139m	-1.76858	AT5G26667.1	P-loop containing nucleoside triphosphate hydrolases superfamily protein		Pavirv00020477m	2.93217	ATCG00790.1	ribosomal protein L16
Pavirv00019580m	-1.76746	AT3G28410.1	F-box/RNI-like superfamily protein		Pavirv00003500m	2.9311	AT3G53580.1	diaminopimelate epimerase family protein
Pavirv00008534m	-1.76656	0	0		Pavirv00010453m	2.93052	AT4G38810.2	Calcium-binding EF-hand family protein
Pavirv00023701m	-1.76616	AT3G08950.1	electron transport SCO1/SenC family protein		Pavirv00027687m	2.93015	0	0
Pavirv00042492m	-1.76602	0	0		Pavirv00069242m	2.92732	AT5G56170.1	LORELEI-LIKE-GPI-ANCHORED PROTEIN 1
Pavirv00052472m	-1.76586	AT4G00290.1	Mechanosensitive ion channel protein		Pavirv00024850m	2.92654	AT5G20900.1	jasmonate-zim-domain protein 12
Pavirv00042333m	-1.76474	0	0		Pavirv00048668m	2.92509	0	0
Pavirv00005090m	-1.76134	AT4G19080.1	Protein of unknown function (DUF594)		Pavirv00040474m	2.92509	0	0
Pavirv00018426m	-1.76127	AT5G56350.1	Pyruvate kinase family protein		Pavirv00007949m	2.92346	AT5G14230.1	0
Pavirv00057207m	-1.7607	AT1G29880.1	glycyl-tRNA synthetase / glycine--tRNA ligase		Pavirv00068334m	2.92253	AT1G19835.1	Plant protein of unknown function (DUF869)
Pavirv00001078m	-1.76002	0	0		Pavirv00008357m	2.92204	AT4G39250.1	RAD-like 1
Pavirv00021078m	-1.75988	AT1G19250.1	flavin-dependent monooxygenase 1		Pavirv00057419m	2.92066	AT3G23290.2	Protein of unknown function (DUF640)
Pavirv00066023m	-1.75907	AT1G76540.1	cyclin-dependent kinase B2;1		Pavirv00043469m	2.92031	AT1G06800.2	alpha/beta-Hydrolases superfamily protein
Pavirv00055116m	-1.75833	AT1G03330.1	Small nuclear ribonucleoprotein family protein		Pavirv00043576m	2.91975	AT1G78440.1	Arabidopsis thaliana gibberellin 2-oxidase 1
Pavirv00025954m	-1.75726	AT1G15060.1	Uncharacterised conserved protein UCP031088, alpha/beta hydrolase		Pavirv00067821m	2.91969	AT1G76990.1	ACT domain repeat 3
Pavirv00062932m	-1.75641	AT1G57770.1	FAD/NAD(P)-binding oxidoreductase family protein		Pavirv00069726m	2.91788	AT4G17720.1	RNA-binding (RRM/RBD/RNP motifs) family protein
Pavirv00008418m	-1.75608	0	0		Pavirv00030887m	2.91674	AT3G01280.1	voltage dependent anion channel 1
Pavirv00002543m	-1.7553	AT1G34570.1	Essential protein Yae1, N-terminal		Pavirv00028724m	2.91647	AT2G39750.1	S-adenosyl-L-methionine-dependent methyltransferases superfamily protein
Pavirv00056890m	-1.75347	AT3G59600.1	RNA polymerase Rpb8		Pavirv00024945m	2.91606	AT4G18780.1	cellulose synthase family protein
Pavirv00042666m	-1.7522	AT2G47650.2	UDP-xylose synthase 4		Pavirv00059018m	2.91592	AT3G14470.1	NB-ARC domain-containing disease resistance protein
Pavirv00068792m	-1.75175	AT3G55940.1	Phosphoinositide-specific phospholipase C family protein		Pavirv00008040m	2.91518	AT5G23940.1	HXXXD-type acyl-transferase family protein
Pavirv00018869m	-1.74916	AT1G21270.1	wall-associated kinase 2		Pavirv00044012m	2.9141	AT5G39580.1	Peroxidase superfamily protein
Pavirv00049767m	-1.7491	AT1G16825.1	Reticulon family protein		Pavirv00045154m	2.91355	AT2G26190.1	calmodulin-binding family protein
Pavirv00034422m	-1.74854	AT5G58950.1	Protein kinase superfamily protein		Pavirv00045440m	2.91273	AT4G29130.1	hexokinase 1
Pavirv00034380m	-1.74789	0	0		Pavirv00037893m	2.91267	AT1G65870.1	Disease resistance-responsive (dirigent-like protein) family protein
Pavirv00068522m	-1.74569	AT5G07270.1	XB3 ortholog 3 in Arabidopsis thaliana		Pavirv00041194m	2.91127	AT1G56150.1	SAUR-like auxin-responsive protein family
Pavirv00004236m	-1.74532	AT3G55850.2	Amidohydrolase family		Pavirv00026128m	2.90995	AT3G55990.1	Plant protein of unknown function (DUF828)
Pavirv00009364m	-1.7452	AT1G16880.1	uridylyltransferase-related		Pavirv00002284m	2.9095	0	0
Pavirv00040791m	-1.74497	AT1G32400.1	tobamovirus multiplication 2A		Pavirv00017007m	2.90944	AT3G01180.1	starch synthase 2
Pavirv00037634m	-1.74474	AT5G02220.1	0		Pavirv00023021m	2.90842	AT5G18840.1	Major facilitator superfamily protein
Pavirv00040544m	-1.74393	AT3G47590.1	alpha/beta-Hydrolases superfamily protein		Pavirv00069344m	2.90413	AT1G01540.2	Protein kinase superfamily protein
Pavirv00064093m	-1.74361	AT5G24910.1	cytochrome P450, family 714, subfamily A, polypeptide 1		Pavirv00044171m	2.9033	AT3G14920.1	Peptide-N4-(N-acetyl-beta-glucosaminyl)asparagine amidase A protein
Pavirv00018474m	-1.74329	AT1G03330.1	Small nuclear ribonucleoprotein family protein		Pavirv00022175m	2.90324	AT2G31800.1	Integrin-linked protein kinase family
Pavirv00023964m	-1.74204	AT5G01300.1	PEBP (phosphatidylethanolamine-binding protein) family protein		Pavirv00003471m	2.902	AT1G01800.1	NAD(P)-binding Rossmann-fold superfamily protein
Pavirv00059324m	-1.74149	AT5G57260.1	cytochrome P450, family 71, subfamily B, polypeptide 10		Pavirv00013916m	2.90181	AT2G14820.1	Phototropic-responsive NPH3 family protein
Pavirv00014690m	-1.74079	AT1G26470.1	0		Pavirv00067409m	2.90153	0	0
Pavirv00057843m	-1.74064	AT2G36800.1	don-glucosyltransferase 1		Pavirv00005375m	2.90046	AT4G08580.1	microfibrillar-associated protein-related
Pavirv00063263m	-1.73846	AT1G21410.1	F-box/RNI-like superfamily protein		Pavirv00023495m	2.89943	AT3G44200.1	NIMA (never in mitosis, gene A)-related 6
Pavirv00062953m	-1.73808	AT2G34930.1	disease resistance family protein / LRR family protein		Pavirv00025201m	2.89908	AT3G44610.1	Protein kinase superfamily protein
Pavirv00021080m	-1.73642	AT5G66400.1	Dehydrin family protein		Pavirv00005382m	2.89887	0	0
Pavirv00014289m	-1.73639	0	0		Pavirv00008223m	2.89863	AT5G63530.1	farnesylated protein 3
Pavirv00070615m	-1.73509	AT5G23210.1	serine carboxypeptidase-like 34		Pavirv00042367m	2.8975	AT2G32300.1	uclacyanin 1
Pavirv00049242m	-1.73491	AT2G18390.1	ADP-ribosylation factor family protein		Pavirv00015795m	2.89664	AT1G07120.1	0
Pavirv00037895m	-1.7323	AT1G71860.1	protein tyrosine phosphatase 1		Pavirv00045582m	2.89624	AT5G47770.1	farnesyl diphosphate synthase 1
Pavirv00011708m	-1.73212	AT5G24910.1	cytochrome P450, family 714, subfamily A, polypeptide 1		Pavirv00055612m	2.89527	0	0
Pavirv00032450m	-1.73205	AT1G75690.1	DnaJ/Hsp40 cysteine-rich domain superfamily protein		Pavirv00053939m	2.89522	AT4G03140.1	NAD(P)-binding Rossmann-fold superfamily protein
Pavirv00035027m	-1.73198	AT5G49120.1	Protein of unknown function (DUF581)		Pavirv00036970m	2.89463	AT3G51150.2	ATP binding microtubule motor family protein
Pavirv00006621m	-1.73131	0	0		Pavirv00017899m	2.89345	AT5G54060.1	UDP-glucose:flavonoid 3-o-glucosyltransferase
Pavirv00069311m	-1.73122	AT4G11300.1	Protein of unknown function (DUF793)		Pavirv00014090m	2.89145	0	0
Pavirv00046349m	-1.73112	AT5G26120.1	alpha-L-arabinofuranosidase 2		Pavirv00006557m	2.89013	AT3G51060.1	Lateral root primordium (LRP) protein-related
Pavirv00037780m	-1.7307	AT3G11780.1	MD-2-related lipid recognition domain-containing protein / ML domain-containing protein		Pavirv00057879m	2.88991	0	0
Pavirv00025431m	-1.73036	AT3G25690.1	Hydroxyproline-rich glycoprotein family protein		Pavirv00035839m	2.88909	0	0
Pavirv00009735m	-1.72927	AT3G22830.1	heat shock transcription factor A6B		Pavirv00038904m	2.88839	0	0
Pavirv00001300m	-1.72918	AT3G62040.1	Haloacid dehalogenase-like hydrolase (HAD) superfamily protein		Pavirv00013990m	2.88754	0	0
Pavirv00002802m	-1.72904	0	0		Pavirv00030488m	2.88581	AT1G21730.1	P-loop containing nucleoside triphosphate hydrolases superfamily protein
Pavirv00035406m	-1.72817	AT3G56830.1	Protein of unknown function (DUF565)		Pavirv00054024m	2.88505	AT1G05850.1	Chitinase family protein
Pavirv00066239m	-1.72806	AT5G17660.1	tRNA (guanine-N-7) methyltransferase		Pavirv00035544m	2.88367	AT3G14880.2	0
Pavirv00062815m	-1.72792	AT5G14620.1	domains rearranged methyltransferase 2		Pavirv00067260m	2.88286	AT2G15620.1	nitrite reductase 1
Pavirv00033951m	-1.72785	0	0		Pavirv00060608m	2.88212	AT1G15120.1	Ubiquinol-cytochrome C reductase hinge protein
Pavirv00041001m	-1.72668	0	0		Pavirv00002696m	2.88199	AT5G47770.1	farnesyl diphosphate synthase 1
Pavirv00013162m	-1.72406	AT1G10370.1	Glutathione S-transferase family protein		Pavirv00035289m	2.8819	AT1G09390.1	GDSL-like Lipase/Acylhydrolase superfamily protein
Pavirv00028015m	-1.72339	0	0		Pavirv00022502m	2.88054	AT2G38940.1	phosphate transporter 1;4
Pavirv00015184m	-1.72312	AT5G25760.1	peroxin4		Pavirv00036938m	2.88015	AT3G57260.1	beta-1,3-glucanase 2
Pavirv00053012m	-1.72311	AT5G10290.1	leucine-rich repeat transmembrane protein kinase family protein		Pavirv00042989m	2.87839	AT5G06570.1	alpha/beta-Hydrolases superfamily protein
Pavirv00025853m	-1.7215	0	0		Pavirv00033623m	2.87722	AT2G30105.1	0
Pavirv00060992m	-1.72079	AT1G02850.2	beta glucosidase 11		Pavirv00015478m	2.87688	AT5G66600.4	Protein of unknown function, DUF547
Pavirv00037787m	-1.72035	AT5G56840.1	myb-like transcription factor family protein		Pavirv00005390m	2.87569	AT3G52890.1	KCBP-interacting protein kinase
Pavirv00015404m	-1.7179	AT1G09330.1	0		Pavirv00018859m	2.87481	AT1G18670.1	Protein kinase superfamily protein
Pavirv00007558m	-1.71766	AT2G21250.1	NAD(P)-linked oxidoreductase superfamily protein		Pavirv00026143m	2.87305	AT2G33385.2	actin-related protein C2B
Pavirv00059163m	-1.71672	AT5G18960.1	FAR1-related sequence 12		Pavirv00003013m	2.87296	AT1G06200.1	Peptidase S24/S26A/S26B/S26C family protein
Pavirv00001971m	-1.71605	AT3G11830.1	TCP-1/cpn60 chaperonin family protein		Pavirv00028888m	2.87231	AT4G32410.1	cellulose synthase 1
Pavirv00003519m	-1.71587	0	0		Pavirv00030106m	2.87121	AT5G57830.1	Protein of unknown function, DUF593
Pavirv00045026m	-1.71253	AT1G31800.1	cytochrome P450, family 97, subfamily A, polypeptide 3		Pavirv00021486m	2.86974	AT1G12040.1	leucine-rich repeat/extensin 1
Pavirv00000934m	-1.71212	AT2G03070.1	mediator subunit 8		Pavirv00010617m	2.86934	AT5G42260.1	beta glucosidase 12
Pavirv00047430m	-1.71067	AT1G71500.1	Rieske (2Fe-2S) domain-containing protein		Pavirv00048278m	2.86815	AT1G47530.1	MATE efflux family protein
Pavirv00004334m	-1.71051	AT3G15180.1	ARM repeat superfamily protein		Pavirv00006041m	2.86737	AT5G37478.1	TPX2 (targeting protein for Xklp2) protein family
Pavirv00037722m	-1.70868	AT1G05720.1	selenoprotein family protein		Pavirv00069994m	2.86198	AT2G18360.1	alpha/beta-Hydrolases superfamily protein
Pavirv00064474m	-1.70857	AT2G40830.1	RING-H2 finger C1A		Pavirv00045968m	2.86093	AT5G03170.1	FASCICLIN-like arabinogalactan-protein 11
Pavirv00033582m	-1.70839	AT4G17740.1	Peptidase S41 family protein		Pavirv00048972m	2.86041	AT3G02130.1	receptor-like protein kinase 2
Pavirv00018684m	-1.70831	AT5G17400.1	endoplasmic reticulum-adenine nucleotide transporter 1		Pavirv00027859m	2.86039	AT3G60900.1	FASCICLIN-like arabinogalactan-protein 10
Pavirv00052605m	-1.70763	AT2G39510.1	nodulin MtN21 /EamA-like transporter family protein		Pavirv00043711m	2.86006	AT5G14230.1	0
Pavirv00061911m	-1.70726	AT3G11430.1	glycerol-3-phosphate acyltransferase 5		Pavirv00017581m	2.85931	AT3G51930.1	Transducin/WD40 repeat-like superfamily protein
Pavirv00016443m	-1.70683	AT1G53280.1	Class I glutamine amidotransferase-like superfamily protein		Pavirv00047984m	2.85894	AT2G33570.1	Domain of unknown function (DUF23)
Pavirv00004761m	-1.70463	AT5G02050.1	Mitochondrial glycoprotein family protein		Pavirv00068423m	2.85819	AT4G26780.1	Co-chaperone GrpE family protein
Pavirv00060161m	-1.70059	AT3G01490.1	Protein kinase superfamily protein		Pavirv00016964m	2.85741	AT5G62880.1	RAC-like 10
Pavirv00000687m	-1.70036	AT3G29000.1	Calcium-binding EF-hand family protein		Pavirv00059677m	2.85712	AT2G37460.1	nodulin MtN21 /EamA-like transporter family protein
Pavirv00010455m	-1.70035	AT4G38060.2	0		Pavirv00004212m	2.85642	AT2G01910.2	Microtubule associated protein (MAP65/ASE1) family protein
Pavirv00023884m	-1.70025	AT4G16130.1	arabinose kinase		Pavirv00034752m	2.85614	0	0
Pavirv00038844m	-1.69978	AT4G21770.1	Pseudouridine synthase family protein		Pavirv00056201m	2.85593	AT3G16240.1	delta tonoplast integral protein
Pavirv00017980m	-1.69907	0	0		Pavirv00057694m	2.8556	AT4G35160.1	O-methyltransferase family protein
Pavirv00020460m	-1.69804	0	0		Pavirv00017524m	2.85426	AT1G02205.1	Fatty acid hydroxylase superfamily
Pavirv00017991m	-1.69781	AT3G09720.1	P-loop containing nucleoside triphosphate hydrolases superfamily protein		Pavirv00020127m	2.85226	AT3G15990.1	sulfate transporter 3;4
Pavirv00031039m	-1.69633	AT1G63850.1	BTB/POZ domain-containing protein		Pavirv00021963m	2.85047	AT1G04030.1	0
Pavirv00040025m	-1.69499	AT5G64460.1	Phosphoglycerate mutase family protein		Pavirv00054467m	2.8504	AT3G48360.1	BTB and TAZ domain protein 2
Pavirv00014342m	-1.69493	AT1G18950.1	DDT domain superfamily		Pavirv00062733m	2.85034	AT3G18830.1	polyol/monosaccharide transporter 5
Pavirv00069164m	-1.69379	AT5G02540.1	NAD(P)-binding Rossmann-fold superfamily protein		Pavirv00000432m	2.84961	AT5G03300.1	adenosine kinase 2
Pavirv00053276m	-1.69335	AT4G27450.1	Aluminium induced protein with YGL and LRDR motifs		Pavirv00042047m	2.84883	AT3G19820.1	cell elongation protein / DWARF1 / DIMINUTO (DIM)
Pavirv00009029m	-1.69313	AT5G39380.1	Plant calmodulin-binding protein-related		Pavirv00067559m	2.84859	AT1G78750.1	F-box/RNI-like superfamily protein
Pavirv00016780m	-1.69257	0	0		Pavirv00032667m	2.84776	AT3G44200.1	NIMA (never in mitosis, gene A)-related 6
Pavirv00065697m	-1.69024	AT3G15630.1	0		Pavirv00029891m	2.84421	AT5G03760.1	Nucleotide-diphospho-sugar transferases superfamily protein
Pavirv00017714m	-1.68988	AT2G46950.1	cytochrome P450, family 709, subfamily B, polypeptide 2		Pavirv00017424m	2.84387	AT4G28950.1	RHO-related protein from plants 9
Pavirv00015023m	-1.68961	AT4G36860.1	LIM domain-containing protein		Pavirv00018034m	2.84378	AT1G61480.1	S-locus lectin protein kinase family protein
Pavirv00063794m	-1.68852	AT3G60360.1	embryo sac development arrest 14		Pavirv00066488m	2.84301	AT3G54560.1	histone H2A 11
Pavirv00062420m	-1.6879	0	0		Pavirv00059671m	2.84267	AT5G08790.1	NAC (No Apical Meristem) domain transcriptional regulator superfamily protein
Pavirv00047594m	-1.68713	AT5G03220.1	Mediator complex, subunit Med7		Pavirv00051976m	2.84258	AT1G15460.1	HCO3- transporter family
Pavirv00000520m	-1.68609	AT4G23180.1	cysteine-rich RLK (RECEPTOR-like protein kinase) 10		Pavirv00020475m	2.84213	AT5G64740.1	cellulose synthase 6
Pavirv00035075m	-1.68589	AT2G02380.1	glutathione S-transferase (class zeta) 2		Pavirv00009390m	2.84204	AT4G30270.1	xyloglucan endotransglucosylase/hydrolase 24
Pavirv00060076m	-1.68494	AT1G07780.1	phosphoribosylanthranilate isomerase 1		Pavirv00011867m	2.84082	AT4G17350.1	Plant protein of unknown function (DUF828) with plant pleckstrin homology-like region
Pavirv00060864m	-1.68474	AT3G07040.1	NB-ARC domain-containing disease resistance protein		Pavirv00023224m	2.84051	AT4G24790.1	AAA-type ATPase family protein
Pavirv00069095m	-1.68451	AT1G21270.1	wall-associated kinase 2		Pavirv00004455m	2.8403	AT5G04770.1	cationic amino acid transporter 6
Pavirv00009215m	-1.68438	AT2G20390.1	0		Pavirv00003180m	2.83965	AT1G67080.1	abscisic acid (aba)-deficient 4
Pavirv00065994m	-1.68255	AT2G32670.1	vesicle-associated membrane protein 725		Pavirv00016124m	2.8387	AT5G44130.1	FASCICLIN-like arabinogalactan protein 13 precursor
Pavirv00008885m	-1.67975	AT1G19450.1	Major facilitator superfamily protein		Pavirv00015309m	2.83865	AT3G14470.1	NB-ARC domain-containing disease resistance protein
Pavirv00006782m	-1.67771	AT3G14470.1	NB-ARC domain-containing disease resistance protein		Pavirv00006613m	2.83757	AT3G07040.1	NB-ARC domain-containing disease resistance protein
Pavirv00024630m	-1.67494	AT2G45510.1	cytochrome P450, family 704, subfamily A, polypeptide 2		Pavirv00034573m	2.83664	AT3G26935.1	DHHC-type zinc finger family protein
Pavirv00007841m	-1.67374	AT5G07610.1	F-box family protein		Pavirv00026431m	2.8365	0	0
Pavirv00000107m	-1.67295	AT1G13080.1	cytochrome P450, family 71, subfamily B, polypeptide 2		Pavirv00027109m	2.83643	AT4G10750.1	Phosphoenolpyruvate carboxylase family protein
Pavirv00004306m	-1.67125	AT3G06190.1	BTB-POZ and MATH domain 2		Pavirv00035441m	2.83513	AT3G14460.1	LRR and NB-ARC domains-containing disease resistance protein
Pavirv00015436m	-1.67098	AT1G21695.1	hydroxyproline-rich glycoprotein family protein		Pavirv00031301m	2.83507	AT5G67210.1	Protein of unknown function (DUF579)
Pavirv00047036m	-1.67093	AT1G68020.2	UDP-Glycosyltransferase / trehalose-phosphatase family protein		Pavirv00001900m	2.83398	AT4G38830.1	cysteine-rich RLK (RECEPTOR-like protein kinase) 26
Pavirv00042350m	-1.67051	AT5G17570.1	TatD related DNase		Pavirv00070408m	2.83386	AT4G37340.1	cytochrome P450, family 81, subfamily D, polypeptide 3
Pavirv00021978m	-1.67048	0	0		Pavirv00000320m	2.83168	0	0
Pavirv00049158m	-1.67043	AT1G06510.1	0		Pavirv00056412m	2.83112	AT1G56430.1	nicotianamine synthase 4
Pavirv00045825m	-1.67035	AT1G65690.1	Late embryogenesis abundant (LEA) hydroxyproline-rich glycoprotein family		Pavirv00045774m	2.83054	AT1G53730.1	STRUBBELIG-receptor family 6
Pavirv00056979m	-1.66903	AT3G10480.2	NAC domain containing protein 50		Pavirv00023634m	2.83009	AT3G12280.2	retinoblastoma-related 1
Pavirv00022963m	-1.66784	AT1G68020.2	UDP-Glycosyltransferase / trehalose-phosphatase family protein		Pavirv00067331m	2.82902	AT5G59050.1	0
Pavirv00021220m	-1.66733	0	0		Pavirv00018423m	2.8273	0	0
Pavirv00063064m	-1.66543	AT5G18400.2	Cytokine-induced anti-apoptosis inhibitor 1, Fe-S biogenesis		Pavirv00004638m	2.82659	AT4G25515.1	SEUSS-like 3
Pavirv00066307m	-1.66455	0	0		Pavirv00058024m	2.82643	0	0
Pavirv00027377m	-1.66455	AT3G63530.1	RING/U-box superfamily protein		Pavirv00052185m	2.82643	AT5G31412.1	hAT transposon superfamily protein
Pavirv00054000m	-1.66322	AT2G45660.1	AGAMOUS-like 20		Pavirv00026303m	2.82608	AT5G54160.1	O-methyltransferase 1
Pavirv00066931m	-1.66319	AT1G52380.1	NUP50 (Nucleoporin 50 kDa) protein		Pavirv00019000m	2.82584	AT5G23860.1	tubulin beta 8
Pavirv00026493m	-1.6629	0	0		Pavirv00017926m	2.82556	AT2G47730.1	glutathione S-transferase phi 8
Pavirv00019366m	-1.66153	0	0		Pavirv00031936m	2.82494	AT5G22090.1	Protein of unknown function (DUF3049)
Pavirv00050893m	-1.66133	0	0		Pavirv00038111m	2.82432	0	0
Pavirv00058257m	-1.66129	AT4G33150.1	lysine-ketoglutarate reductase/saccharopine dehydrogenase bifunctional enzyme		Pavirv00046951m	2.82409	AT5G03610.1	GDSL-like Lipase/Acylhydrolase superfamily protein
Pavirv00031766m	-1.66055	AT5G03455.1	Rhodanese/Cell cycle control phosphatase superfamily protein		Pavirv00065350m	2.82223	AT1G73240.1	0
Pavirv00039929m	-1.66029	AT1G04180.1	YUCCA 9		Pavirv00012168m	2.82117	0	0
Pavirv00051503m	-1.65916	0	0		Pavirv00041935m	2.82097	AT4G15440.1	hydroperoxide lyase 1
Pavirv00030959m	-1.65844	AT1G51550.1	Kelch repeat-containing F-box family protein		Pavirv00044071m	2.82002	AT1G09450.1	Protein kinase superfamily protein
Pavirv00047528m	-1.65696	0	0		Pavirv00052130m	2.8196	AT5G09530.1	hydroxyproline-rich glycoprotein family protein
Pavirv00033425m	-1.65577	AT1G13420.1	sulfotransferase 4B		Pavirv00005283m	2.81934	AT5G51280.1	DEAD-box protein abstrakt, putative
Pavirv00002025m	-1.65559	AT2G44860.1	Ribosomal protein L24e family protein		Pavirv00058269m	2.81904	0	0
Pavirv00016306m	-1.65542	AT2G06025.1	Acyl-CoA N-acyltransferases (NAT) superfamily protein		Pavirv00069314m	2.81885	AT5G41040.1	HXXXD-type acyl-transferase family protein
Pavirv00012358m	-1.65526	AT1G47240.1	NRAMP metal ion transporter 2		Pavirv00028991m	2.81873	AT4G00460.2	RHO guanyl-nucleotide exchange factor 3
Pavirv00067877m	-1.65408	AT2G26980.4	CBL-interacting protein kinase 3		Pavirv00008946m	2.81783	AT5G44130.1	FASCICLIN-like arabinogalactan protein 13 precursor
Pavirv00043924m	-1.6537	AT3G11410.1	protein phosphatase 2CA		Pavirv00066980m	2.81648	AT3G02350.1	galacturonosyltransferase 9
Pavirv00021149m	-1.65363	AT2G41250.1	Haloacid dehalogenase-like hydrolase (HAD) superfamily protein		Pavirv00058597m	2.81621	AT1G70670.1	Caleosin-related family protein
Pavirv00031688m	-1.65267	AT2G34050.1	0		Pavirv00055339m	2.81394	AT1G78570.1	rhamnose biosynthesis 1
Pavirv00016286m	-1.65223	AT5G19860.1	Protein of unknown function, DUF538		Pavirv00065270m	2.81343	AT3G50660.1	Cytochrome P450 superfamily protein
Pavirv00001528m	-1.65203	AT3G25570.1	Adenosylmethionine decarboxylase family protein		Pavirv00054959m	2.81324	AT2G26330.1	Leucine-rich receptor-like protein kinase family protein
Pavirv00035171m	-1.65138	AT2G23150.1	natural resistance-associated macrophage protein 3		Pavirv00008133m	2.81294	AT2G01720.1	Ribophorin I
Pavirv00000027m	-1.65117	AT5G59840.1	Ras-related small GTP-binding family protein		Pavirv00056163m	2.81268	AT4G17350.1	Plant protein of unknown function (DUF828) with plant pleckstrin homology-like region
Pavirv00000081m	-1.65114	AT5G47560.1	tonoplast dicarboxylate transporter		Pavirv00060870m	2.81137	AT1G19230.1	Riboflavin synthase-like superfamily protein
Pavirv00046062m	-1.65106	AT3G62200.1	Putative endonuclease or glycosyl hydrolase		Pavirv00007378m	2.80967	AT3G09980.1	Family of unknown function (DUF662)
Pavirv00049628m	-1.65088	0	0		Pavirv00026827m	2.8095	0	0
Pavirv00033012m	-1.65053	AT3G62080.2	SNF7 family protein		Pavirv00058690m	2.8092	AT5G33370.1	GDSL-like Lipase/Acylhydrolase superfamily protein
Pavirv00062732m	-1.65037	AT3G26380.1	Melibiase family protein		Pavirv00012427m	2.80918	AT3G46550.1	Fasciclin-like arabinogalactan family protein
Pavirv00052847m	-1.65036	AT4G24050.1	NAD(P)-binding Rossmann-fold superfamily protein		Pavirv00055543m	2.80676	AT5G42250.1	Zinc-binding alcohol dehydrogenase family protein
Pavirv00037984m	-1.65019	AT3G10220.1	tubulin folding cofactor B		Pavirv00030330m	2.80544	0	0
Pavirv00012990m	-1.64969	AT5G50720.1	HVA22 homologue E		Pavirv00050015m	2.80466	AT5G22920.1	CHY-type/CTCHY-type/RING-type Zinc finger protein
Pavirv00051753m	-1.64951	AT5G56840.1	myb-like transcription factor family protein		Pavirv00056233m	2.80426	AT3G60450.1	Phosphoglycerate mutase family protein
Pavirv00048688m	-1.6481	AT4G19390.1	Uncharacterised protein family (UPF0114)		Pavirv00040421m	2.80339	AT1G22400.1	UDP-Glycosyltransferase superfamily protein
Pavirv00035070m	-1.64687	AT1G32940.1	Subtilase family protein		Pavirv00055315m	2.80316	AT5G25260.1	SPFH/Band 7/PHB domain-containing membrane-associated protein family
Pavirv00047077m	-1.64679	AT5G67390.1	0		Pavirv00055915m	2.80238	AT1G08510.1	fatty acyl-ACP thioesterases B
Pavirv00054535m	-1.64565	AT1G44170.1	aldehyde dehydrogenase 3H1		Pavirv00011702m	2.80141	AT5G18640.1	alpha/beta-Hydrolases superfamily protein
Pavirv00037448m	-1.64545	AT5G38280.1	PR5-like receptor kinase		Pavirv00060842m	2.80113	AT5G50760.1	SAUR-like auxin-responsive protein family
Pavirv00010533m	-1.64464	AT3G05970.1	long-chain acyl-CoA synthetase 6		Pavirv00007443m	2.80027	AT5G22470.1	NAD+ ADP-ribosyltransferases;NAD+ ADP-ribosyltransferases
Pavirv00009384m	-1.64426	AT3G12670.1	CTP synthase family protein		Pavirv00007712m	2.79802	0	0
Pavirv00035716m	-1.64232	AT3G11830.1	TCP-1/cpn60 chaperonin family protein		Pavirv00047764m	2.79802	AT3G14470.1	NB-ARC domain-containing disease resistance protein
Pavirv00011153m	-1.64209	AT5G50600.1	hydroxysteroid dehydrogenase 1		Pavirv00015282m	2.79789	AT5G41850.1	alpha/beta-Hydrolases superfamily protein
Pavirv00015981m	-1.64198	AT3G61060.1	phloem protein 2-A13		Pavirv00036442m	2.79604	AT2G23360.1	Plant protein of unknown function (DUF869)
Pavirv00059060m	-1.6418	AT1G53400.1	Ubiquitin domain-containing protein		Pavirv00034334m	2.79562	AT4G25190.1	Family of unknown function (DUF566)
Pavirv00020008m	-1.64166	AT5G04600.1	RNA-binding (RRM/RBD/RNP motifs) family protein		Pavirv00012356m	2.79559	AT2G46950.1	cytochrome P450, family 709, subfamily B, polypeptide 2
Pavirv00038658m	-1.64162	AT5G23370.1	GRAM domain-containing protein / ABA-responsive protein-related		Pavirv00004751m	2.79543	AT5G22830.1	magnesium (Mg) transporter 10
Pavirv00013985m	-1.64071	AT1G20370.1	Pseudouridine synthase family protein		Pavirv00020255m	2.79363	AT1G50300.1	TBP-associated factor 15
Pavirv00070773m	-1.64047	AT1G76070.1	0		Pavirv00032043m	2.79331	AT3G17030.1	Nucleic acid-binding proteins superfamily
Pavirv00023743m	-1.63966	AT1G04130.1	Tetratricopeptide repeat (TPR)-like superfamily protein		Pavirv00050837m	2.79251	AT1G31812.1	acyl-CoA-binding protein 6
Pavirv00009741m	-1.63922	AT5G42560.1	Abscisic acid-responsive (TB2/DP1, HVA22) family protein		Pavirv00006221m	2.79158	AT4G36250.1	aldehyde dehydrogenase 3F1
Pavirv00052975m	-1.63854	AT4G10250.1	HSP20-like chaperones superfamily protein		Pavirv00033702m	2.78765	AT1G03670.1	ankyrin repeat family protein
Pavirv00019902m	-1.63818	0	0		Pavirv00042572m	2.78733	0	0
Pavirv00030958m	-1.63815	AT1G51550.1	Kelch repeat-containing F-box family protein		Pavirv00049440m	2.78396	0	0
Pavirv00029903m	-1.63684	AT1G20060.1	ATP binding microtubule motor family protein		Pavirv00060701m	2.78344	AT3G48100.1	response regulator 5
Pavirv00025491m	-1.63676	AT2G02390.3	glutathione S-transferase zeta 1		Pavirv00007545m	2.78242	0	0
Pavirv00022891m	-1.63648	AT3G14660.1	cytochrome P450, family 72, subfamily A, polypeptide 13		Pavirv00010743m	2.78182	AT5G08200.1	peptidoglycan-binding LysM domain-containing protein
Pavirv00055407m	-1.63619	AT3G60820.1	N-terminal nucleophile aminohydrolases (Ntn hydrolases) superfamily protein		Pavirv00003428m	2.78052	0	0
Pavirv00043812m	-1.63592	AT5G03860.1	malate synthase		Pavirv00046078m	2.77965	AT5G23420.1	high-mobility group box 6
Pavirv00001287m	-1.63509	AT4G16130.1	arabinose kinase		Pavirv00056300m	2.77919	AT5G23060.1	calcium sensing receptor
Pavirv00039395m	-1.63508	AT2G39450.1	Cation efflux family protein		Pavirv00061225m	2.77881	AT5G07990.1	Cytochrome P450 superfamily protein
Pavirv00043810m	-1.63421	0	0		Pavirv00001809m	2.77714	AT1G44820.1	Peptidase M20/M25/M40 family protein
Pavirv00006114m	-1.63219	AT3G59490.2	0		Pavirv00011474m	2.77598	AT2G07690.1	Minichromosome maintenance (MCM2/3/5) family protein
Pavirv00007903m	-1.63058	AT3G11900.1	aromatic and neutral transporter 1		Pavirv00049083m	2.77524	0	0
Pavirv00033218m	-1.63008	0	0		Pavirv00031396m	2.77439	AT3G61610.1	Galactose mutarotase-like superfamily protein
Pavirv00006049m	-1.62924	AT3G51770.2	tetratricopeptide repeat (TPR)-containing protein		Pavirv00014210m	2.77257	AT1G70680.1	Caleosin-related family protein
Pavirv00067764m	-1.62644	AT4G34530.1	cryptochrome-interacting basic-helix-loop-helix 1		Pavirv00008754m	2.77069	0	0
Pavirv00019395m	-1.62615	AT4G00830.4	RNA-binding (RRM/RBD/RNP motifs) family protein		Pavirv00054764m	2.77	AT4G19210.1	RNAse l inhibitor protein 2
Pavirv00058658m	-1.626	AT2G27500.2	Glycosyl hydrolase superfamily protein		Pavirv00001362m	2.76994	AT4G30270.1	xyloglucan endotransglucosylase/hydrolase 24
Pavirv00069968m	-1.62535	AT1G59670.1	glutathione S-transferase TAU 15		Pavirv00049812m	2.76663	AT5G60920.1	COBRA-like extracellular glycosyl-phosphatidyl inositol-anchored protein family
Pavirv00067663m	-1.62513	AT1G17180.1	glutathione S-transferase TAU 25		Pavirv00009865m	2.76598	AT3G55990.1	Plant protein of unknown function (DUF828)
Pavirv00032655m	-1.62508	0	0		Pavirv00012338m	2.76296	AT2G25950.1	Protein of unknown function (DUF1000)
Pavirv00033348m	-1.62473	AT3G55960.1	Haloacid dehalogenase-like hydrolase (HAD) superfamily protein		Pavirv00025073m	2.7612	AT1G15520.1	pleiotropic drug resistance 12
Pavirv00047812m	-1.62336	AT1G71695.1	Peroxidase superfamily protein		Pavirv00010279m	2.75903	0	0
Pavirv00056146m	-1.6233	0	0		Pavirv00067641m	2.75896	AT1G09900.1	Pentatricopeptide repeat (PPR-like) superfamily protein
Pavirv00066946m	-1.62209	AT5G64530.1	xylem NAC domain 1		Pavirv00060854m	2.75645	AT1G25510.1	Eukaryotic aspartyl protease family protein
Pavirv00063699m	-1.621	AT4G09510.1	cytosolic invertase 2		Pavirv00035906m	2.75587	AT4G15440.1	hydroperoxide lyase 1
Pavirv00032404m	-1.62097	AT3G02720.1	Class I glutamine amidotransferase-like superfamily protein		Pavirv00016652m	2.75485	AT3G10770.2	Single-stranded nucleic acid binding R3H protein
Pavirv00068220m	-1.62071	AT3G49990.1	0		Pavirv00001347m	2.75349	AT1G33340.1	ENTH/ANTH/VHS superfamily protein
Pavirv00039348m	-1.61992	AT5G48290.1	Heavy metal transport/detoxification superfamily protein		Pavirv00039257m	2.7525	AT3G49500.1	RNA-dependent RNA polymerase 6
Pavirv00014131m	-1.61916	AT3G11620.1	alpha/beta-Hydrolases superfamily protein		Pavirv00005380m	2.75154	AT1G09830.1	Glycinamide ribonucleotide (GAR) synthetase
Pavirv00028775m	-1.61912	AT3G24200.2	FAD/NAD(P)-binding oxidoreductase family protein		Pavirv00019973m	2.75108	0	0
Pavirv00043261m	-1.61883	AT4G18360.1	Aldolase-type TIM barrel family protein		Pavirv00005478m	2.75024	AT2G45510.1	cytochrome P450, family 704, subfamily A, polypeptide 2
Pavirv00030747m	-1.61855	AT3G11220.1	Paxneb protein-related		Pavirv00036041m	2.75021	AT2G37710.1	receptor lectin kinase
[truncated: 2,724 more rows]
